# Supplementary material for: Structural basis for transcription antitermination at bacterial intrinsic terminator
Source: Nat Commun. 2019 Jul 11;10:3048. doi: 10.1038/s41467-019-10955-x (PMC6624301; doi:10.1038/s41467-019-10955-x)
Supplement: Supplementary file 4 — Supplementary Data 1 [file 41467_2019_10955_MOESM4_ESM.xlsx]

## Sheet: 工作表1
Supplementary Data1. The primer sequences used in the study
REAGENT or RESOURCE	Forward primer ( 5' to 3' )	Reverse primer ( 5' to 3' )
pET-28a-TEV-P7(D43A)	GACTTCGATCGTGCGGCCTACGGCAGCG	GCCGCACGATCGAAGTCTTCCTCCAC
pET-28a-TEV-P7(Y44A)	CTTCGATCGTGCGGACGCCGGCAGCGATCC	GCGTCCGCACGATCGAAGTCTTCCTCCA
pET-28a-TEV-P7(S46W)	CGTGCGGACTACGGCTGGGATCCGGAGTTTG	CCAGCCGTAGTCCGCACGATCGAAGTCTTC
pET-28a-TEV-P7(P48W)	GACTACGGCAGCGATTGGGAGTTTGTGGCG	CAATCGCTGCCGTAGTCCGCACGATCG
pET-28a-TEV-P7(E49W)	CTACGGCAGCGATCCGTGGTTTGTGGCGG	CACGGATCGCTGCCGTAGTCCGCACG
pET-28a-TEV-P7(F50A)	GACTACGGCAGCGATCCGGAGGCTGTGGCGGAAGT	CGCTCCGGATCGCTGCCGTAGTCCGCACGATC
pET-28a-TEV-P7(V51A)	CGGCAGCGATCCGGAGTTTGCGGCGGAAGTTAG	GCAAACTCCGGATCGCTGCCGTAGTCCGCACG
pET-28a-TEV-P7(A52E)	CGATCCGGAGTTTGTGGAGGAAGTTAGCAG	TCCACAAACTCCGGATCGCTGCCGTAG
pET-28a-TEV-P7(E53W)	GATCCGGAGTTTGTGGCGTGGGTTAGCAGCT	CCACCGCCACAAACTCCGGATCGCTGCCGT
pET-28a-TEV-P7(R73C）	ATCTGACCAAAGTTCTGACCTGTTAACTGCAG	AGGTCAGAACTTTGGTCAGATCCTTAATGCCAC
pET-28a-TEV-P7(ΔCTL; Δ69-73)	GTAACGGTGGCATTAAGGATCTGACCTAACTGCAGTCTCGAGCAC	GGTCAGATCCTTAATGCCACCGTTACGTTTCAGATAGC
pET-28a-Xoo s70	ACCTGTATTTTCAGGGCGCCATGGCCAACGAACGTCCTGCCCAGC	GTGGTGGTGGTGGTGCTCGAGACTGCAGTCAGTCGATATCCAGGAACGAGC
pTolo-EX5-Xoo NusA	AACCTGTATTTTCAGGGCGCCATGGATATGAGTAAGGAACTTTTGCTGGTAG	GTGGTGGTGGTGGTGCTCGAGACTGCAG TCATTCGCCGCGCTCCAAACGG
pACYC-Xoo rpoA	CCATCACCATCATCACCACAGCCAGGATCCGATGACGGTTACCGCCAACCAGGTTC	CGACTTAAGCATTATGCGGCCGCAAGCTTTTAACCAAGCATGCCGTGCTGAGCG
pACYC-Xoo rpoA-rpoZ	AACCTGTATTTTCAGGGCGCCATGGATATGGCCCGCATTACCGTAGAAG	GTGGTGGTGGTGGTGCTCGAGACTGCAGTCAATCGTCGTTCTTGGACATG
pACYC-Xoo rpoA-rpoZ(ΔwhCTH; Δ77-99)	AACCTGTATTTTCAGGGCGCCATGGATATGGCCCGCATTACCGTAGAAG	GTTTCTTTACCAGACTCGAGGGTACCTCAGGCACGTTCGCGCTCGGCCTT
pCOLA-Xoo rpoB	AATAAGGAGATATACCATGGCCATGACGTCTTATTCGTTCACCGAAAAAAAG	CTTAAGCATTATGCGGCCGCAAGCTT TTACTCTTCCAGTTCCATGTGGATCGCC
pCOLA-Xoo rpoB-rpoC	GTTAAGTATAAGAAGGAGATATACATATGAAAGACCTGCTCAACCTCTTCAATC	GCCGGCCGATATCCAATTGAGATCTGCTTACTCCTCGTCCGCGCCAGCGTCG
pCOLA-Xoo rpoB-rpoC (Δ’NTH; Δ1-10)	GTTAAGTATAAGAAGGAGATATACATATGCAGCGCCAGACGCTGGATTTCGACGCG	GCCGGCCGATATCCAATTGAGATCTGCTTACTCCTCGTCCGCGCCAGCGTCG
pARTaq-N25-his-tR2	TTCAGGCGATGTGTGCTGGAAGACATTCAGATCTTAGCCATCCCAATCGAACAGGCCTG	CTTCCAGCACACATCGCCTGAAAGACTAGTCAGGTTCGGAATTCTCGCGAGAACCAGCC
pARTaq-N25-his(-HP)-tR2(-HP)	TGGCGGAGCTTCCGGTCGGCTTCCTCCA	AATTCTACCCGGGGATCCAAAAAAAAAGTTCGATTGGGATGGCTAAGATCTGATGTCTT
	TGGCGGAGCTTCCGGTCGGCTTCCTCCA	TGATCCCCGAGGAGAAGCAGAGGTACCGAATTCTACCCGGGGATCCAAAAAAAAAGTTCGATTG
pARTaq-galP1	ATTTATTCCATGTCACACTTTTCGCATCTTTTTTATGCTATGGTTATTTCATACCATAAGGAGAGGAGTTTAAATATGGCTGGTTCTCG	TGATCCCCGAGGAGAAGCAGAGGTACC
	TGGCGGAGCTTCCGGTCGGCTTCCTCCAGGTACCTCGAGGGAAAATTTATTCCATGTCACACTTTTCGCATCTTTTTTATGC	TGATCCCCGAGGAGAAGCAGAGGTACC
pARTaq-N25(Ext-10)	TATTTGCTTTCAGGAAAATTTTTTGGTATAATAGATTCATAAATTTGAGA	CAAAAAATTTTCCTGAAAGCAAATAAATTTTTTATGATTTCCCT
pARTaq-N25(Anti-35)	GTAATCGCAGGCCTTTTTATTTGGATCCC	AAAAGGCCTGCGATTACCAGCAGGCCT
pARTaq-N25(Anti-35+Ext-10)	AAAAATTTATTACGAATCAGGAAAATTTTTTGGTATAATAGATTCATAAATTTGAG	CAAAAAATTTTCCTGATTCGTAATAAATTTTTTATGATTTCCCTCGAG
