# Supplementary material for: Structural basis for transcription antitermination at bacterial intrinsic terminator
Source: Nat Commun. 2019 Jul 11;10:3048. doi: 10.1038/s41467-019-10955-x (PMC6624301; doi:10.1038/s41467-019-10955-x)
Supplement: Supplementary file 6 — Source Data [file 41467_2019_10955_MOESM6_ESM.xlsx]

## Sheet: Figure 2C
	Figure 2C
	2C left											2C right
			Replicate 1			Replicate 2			Replicate 3				Replicate 1			Replicate 2			Replicate 3

## Sheet: Figure 2F
	Figure 2F
2F left		Replicate 1			Replicate 2			Replicate 3			2F right		Replicate 1			Replicate 2		Replicate 3

## Sheet: Figure 3H
	Figure 3H
			Replicate 1				Replicate 2				Replicate 3

## Sheet: Figure 3I
	Figure 3I
				Replicate1			Replicate2				Replicate3

## Sheet: Figure 3J
	Figure 3J
	Replicate 1				Replicate 2				Replicate 3
	1				1				1
		no P7	P7			no P7	P7			no P7	P7
	RNAP concentration(nM)	Fluorescence Polarization（mP）	Fluorescence Polarization（mP）		RNAP concentration(nM)	Fluorescence Polarization（mP）	Fluorescence Polarization（mP）		RNAP concentration(nM)	Fluorescence Polarization（mP）	Fluorescence Polarization（mP）
	0	339	339		0	337	337		0	337	337
	8	355	344		8	350	340		8	348	341
	16	364	347		16	360	344		16	360	342
	32	374	353		32	371	348		32	371	347
	64	378	359		64	376	354		64	377	355
	128	381	366		128	382	362		128	382	363
	256	384	377		256	385	374		256	386	373
	RNAP concentration(nM)	no P7			P7 (5nM)
		Average	sd	SEM	Average	sd	SEM
	0	337.667	1.1547	0.816497	337.667	1.1547	0.816497
	8	351	3.60555	2.54951	341.667	2.08167	1.47196
	16	361.333	2.3094	1.63299	344.333	2.51661	1.77951
	32	372	1.73205	1.22474	349.333	3.21455	2.27303
	64	377	1	0.707107	356	2.64575	1.87083
	128	381.667	0.57735	0.408248	363.667	2.08167	1.47196
	256	385	1	0.707107	374.667	2.08167	1.47196

## Sheet: Figure 3K
	Figure 3K
	Replicate 1				Replicate 2				Replicate 3
		no P7	P7			no P7	P7			no P7	P7
	RNAP concentration(nM)	Fluorescence Polarization（mP）	Fluorescence Polarization（mP）		RNAP concentration(nM)	Fluorescence Polarization（mP）	Fluorescence Polarization（mP）		RNAP concentration(nM)	Fluorescence Polarization（mP）	Fluorescence Polarization（mP）
	0	329	329		0	330	330		0	328	328
	8	372	374		8	367	373		8	367	374
	16	380	378		16	379	376		16	379	375
	32	381	380		32	381	377		32	377	376
	64	383	381		64	381	378		64	380	381
	128	383	381		128	381	379		128	382	381
	256	384	381		256	382	381		256	382	383
	RNAP concentration(nM)	no P7			P7
		Average	SD	SEM	Average	SD	SEM
	0	329	1	0.707107	329	1	0.707107
	8	368.667	2.88675	2.04124	373.667	0.57735	0.408248
	16	379.333	0.57735	0.408248	376.333	1.52753	1.08012
	32	379.667	2.3094	1.63299	377.667	2.08167	1.47196
	64	381.333	1.52753	1.08012	380	1.73205	1.22474
	128	382	1	0.707107	380.333	1.1547	0.816497
	256	382.667	1.1547	0.816497	381.667	1.1547	0.816497

## Sheet: Figure 5F
	Figure 5F
	Replicate 1					Replicate 2					Replicate 3
		none	LPM	Rif			none	LPM	Rif			none	LPM	Rif
	RNAP-holo concentration(nM)	Fluorescence Polarization（mP）	Fluorescence Polarization（mP）	Fluorescence Polarization（mP）		RNAP-holo concentration(nM)	Fluorescence Polarization（mP）	Fluorescence Polarization（mP）	Fluorescence Polarization（mP）		RNAP-holo concentration(nM)	Fluorescence Polarization（mP）	Fluorescence Polarization（mP）	Fluorescence Polarization（mP）
	0	105	105	105		0	108	108	108		0	103	103	103
	5	144	112	141		5	140	106	139		5	139	113	143
	10	174	111	175		10	171	114	166		10	170	114	176
	20	201	123	203		20	198	118	201		20	206	117	203
	40	213	130	216		40	219	133	219		40	218	124	219
	80	220	137	224		80	231	141	226		80	225	140	222
	160	232	156	233		160	229	156	227		160	229	151	229
	320	236	166	232		320	232	169	232		320	233	173	229
		None			LPM			Rif
	RNAP-holo concentration(nM)	Average	SD	SEM	Average	SD	SEM	Average	SD	SEM
	0	105.333	2.51661	1.77951	105.333	1.6667	1.17853	105.333	1.6667	1.17853
	5	141	2.64575	1.87083	110.333	2.143	1.51533	141	1.6777	1.18631
	10	171.667	2.08167	1.47196	113	4.3504	3.0762	172.333	2.8739	2.03215
	20	201.667	4.04145	2.85774	119.333	0.1925	0.136118	202.333	0.6939	0.490661
	40	216.667	3.21455	2.27303	129	2.9123	2.05931	218	3.383	2.39214
	80	225.333	5.50757	3.89444	139.333	4.5987	3.25177	224	2.7285	1.92934
	160	230	1.73205	1.22474	154.333	5.3886	3.81032	229.667	5.189	3.66918
	320	233.667	2.08167	1.47196	169.333	6.7027	4.73952	231	4.9103	3.47211

## Sheet: Fugure 5G
	Figure 5G
	Replicate 1				Replicate 2				Replicate 3
	1				1				1
		no P7	P7			no P7	P7			no P7	P7
	RNAP -holo-concentration(nM)	Fluorescence Polarization（mP）	Fluorescence Polarization（mP）		RNAP -holo-concentration(nM)	Fluorescence Polarization（mP）	Fluorescence Polarization（mP）		RNAP -holo-concentration(nM)	Fluorescence Polarization（mP）	Fluorescence Polarization（mP）
	0	348	348		0	346	346		0	345	345
	8	350	347		8	348	347		8	349	347
	16	350	348		16	352	346		16	350	347
	32	356	347		32	356	346		32	355	346
	64	368	345		64	368	348		64	366	347
	128	386	349		128	387	344		128	381	343
	256	405	348		256	408	348		256	406	347
	512	425	351		512	427	349		512	426	349
	1024	440	354		1024	441	353		1024	440	352
	RNAP -holo-concentration(nM)	no P7			P7
		Average	SD	SEM	Average	SD	SEM
	0	346.333	1.52753	1.08012	346.333	1.52753	1.08012
	8	349	1	0.707107	347	0	0
	16	350.667	1.1547	0.816497	347	1	0.707107
	32	355.667	0.57735	0.408248	346.333	0.57735	0.408248
	64	367.333	1.1547	0.816497	346.667	1.52753	1.08012
	128	384.667	3.21455	2.27303	345.333	3.21455	2.27303
	256	406.333	1.52753	1.08012	347.667	0.57735	0.408248
	512	426	1	0.707107	349.667	1.1547	0.816497
	1024	440.333	0.57735	0.408248	353	1	0.707107

## Sheet: Figure 5H
	Figure 5H
	Replicate 1				Replicate 2				Replicate 3
	1				1				1
		no P7	P7			no P7	P7			no P7	P7
	RNAP -holo-concentration(nM)	Fluorescence Polarization（mP）	Fluorescence Polarization（mP）		RNAP -holo-concentration(nM)	Fluorescence Polarization（mP）	Fluorescence Polarization（mP）		RNAP -holo-concentration(nM)	Fluorescence Polarization（mP）	Fluorescence Polarization（mP）
	0	343	343		0	343	343		0	343	343
	8	345	348		8	349	346		8	348	346
	16	351	350		16	353	351		16	352	350
	32	357	354		32	358	355		32	359	354
	64	374	360		64	374	364		64	373	361
	128	377	369		128	377	366		128	376	369
	256	377	374		256	378	372		256	378	373
	512	379	373		512	380	375		512	377	372
	RNAP -holo-concentration(nM)	no P7			P7
		Average	SD	SEM	Average	SD	SEM
	0	343	0	0	343	0	0
	8	347.333	2.08167	1.47196	346.667	1.1547	0.816497
	16	352	1	0.707107	350.333	0.57735	0.408248
	32	358	1	0.707107	354.333	0.57735	0.408248
	64	373.667	0.57735	0.408248	361.667	2.08167	1.47196
	128	376.667	0.57735	0.408248	368	1.73205	1.22474
	256	377.667	0.57735	0.408248	373	1	0.707107
	512	378.667	1.52753	1.08012	373.333	1.52753	1.08012

## Sheet: Figure 5I
		Figure 5I
Replicate 1					Replicate 2					Replicate 3					Figure data
time	Xo_holo	Xo_holo+Lmp	Xo_holo+P7		time	Xo_holo	Xo_holo+Lmp	Xo_holo+P7		time	Xo_holo	Xo_holo+Lmp	Xo_holo+P7		time	Xo_holo	Xo_holo+Lmp	Xo_holo+P7
0.1	7.63623	7.63623	7.63623		0.1	7.61552	7.61552	7.61552		0.1	7.59942	7.59942	7.59942		0.1	7.63623	7.63623	7.63623
0.2	7.65942	7.62902	7.62072		0.2	7.62028	7.59704	7.59306		0.2	7.61295	7.59199	7.59009		3.3	7.7532	7.59973	7.64386
0.3	7.66983	7.62158	7.62324		0.3	7.62168	7.59521	7.61014		0.3	7.61298	7.58833	7.59759		6.5	7.83445	7.61499	7.67359
0.4	7.67222	7.61972	7.62636		0.4	7.62714	7.59688	7.61415		0.4	7.61329	7.58387	7.61103		9.7	7.88997	7.60685	7.69456
0.5	7.67895	7.61726	7.62851		0.5	7.62599	7.59499	7.60983		0.5	7.62316	7.58521	7.60325		12.9	7.95564	7.60973	7.70716
0.6	7.67518	7.61031	7.63563		0.6	7.64119	7.59308	7.6092		0.6	7.62731	7.58108	7.59853		16.1	8.01566	7.60671	7.72012
0.7	7.68192	7.61731	7.62862		0.7	7.62849	7.59987	7.62164		0.7	7.63112	7.57987	7.60371		19.3	8.04743	7.6146	7.73201
0.8	7.67926	7.61285	7.62841		0.8	7.64969	7.58779	7.62571		0.8	7.63477	7.57562	7.60372		22.5	8.09639	7.61668	7.7536
0.9	7.68911	7.60067	7.62535		0.9	7.64391	7.58065	7.61306		0.9	7.63887	7.58337	7.62427		25.7	8.13469	7.62704	7.76304
1	7.69419	7.60424	7.64347		1	7.63528	7.5977	7.62399		1	7.64252	7.57092	7.61461		28.9	8.17078	7.62092	7.78101
1.1	7.69696	7.61249	7.64064		1.1	7.64473	7.58312	7.61565		1.1	7.64913	7.57601	7.618		32.1	8.18283	7.63648	7.80264
1.2	7.7071	7.60409	7.63611		1.2	7.64891	7.59305	7.61328		1.2	7.65363	7.57546	7.62425		35.3	8.22187	7.64846	7.79615
1.3	7.70143	7.60661	7.63624		1.3	7.65633	7.59196	7.61987		1.3	7.64304	7.58426	7.62596		38.5	8.24331	7.64121	7.81644
1.4	7.70299	7.61053	7.64673		1.4	7.66524	7.59234	7.62638		1.4	7.64654	7.57222	7.62977		41.7	8.27684	7.6473	7.83147
1.5	7.71252	7.6098	7.64177		1.5	7.66537	7.59547	7.62788		1.5	7.65618	7.58666	7.63142		44.9	8.29883	7.6432	7.84555
1.6	7.71755	7.6075	7.63309		1.6	7.6643	7.59506	7.62814		1.6	7.65896	7.57679	7.62293		48.1	8.32276	7.66273	7.85661
1.7	7.73156	7.61334	7.64277		1.7	7.65748	7.58906	7.62773		1.7	7.65468	7.58089	7.62304		51.3	8.34165	7.65271	7.87203
1.8	7.72395	7.60776	7.64847		1.8	7.66624	7.57813	7.63729		1.8	7.67176	7.5841	7.62857		54.5	8.37174	7.66748	7.88048
1.9	7.72084	7.60546	7.64248		1.9	7.67798	7.58237	7.62704		1.9	7.66515	7.57339	7.61886		57.7	8.39259	7.67396	7.88457
2	7.72255	7.60417	7.63701		2	7.67986	7.58165	7.63003		2	7.67224	7.57285	7.625		60.9	8.41065	7.67629	7.89065
2.1	7.72585	7.60634	7.63879		2.1	7.67793	7.58341	7.64156		2.1	7.66589	7.56356	7.63449		64.1	8.43122	7.67593	7.90263
2.2	7.72627	7.58921	7.64819		2.2	7.67101	7.58868	7.62549		2.2	7.67473	7.56601	7.63326		67.3	8.44228	7.67272	7.92122
2.3	7.72818	7.60654	7.63933		2.3	7.67018	7.59426	7.63501		2.3	7.67246	7.58094	7.63419		70.5	8.47071	7.68497	7.91096
2.4	7.73479	7.61942	7.64369		2.4	7.6875	7.59499	7.63296		2.4	7.69024	7.56994	7.64442		73.7	8.47785	7.685	7.92606
2.5	7.74746	7.60534	7.65132		2.5	7.68538	7.58525	7.62979		2.5	7.68766	7.57265	7.64224		76.9	8.49448	7.69318	7.93566
2.6	7.74096	7.59792	7.64775		2.6	7.69168	7.58834	7.62925		2.6	7.68826	7.57681	7.6379		80.1	8.51254	7.6943	7.93662
2.7	7.74874	7.60414	7.64807		2.7	7.69013	7.59103	7.62788		2.7	7.69017	7.58084	7.64849		83.3	8.52837	7.69939	7.95342
2.8	7.74594	7.59962	7.6472		2.8	7.70121	7.59019	7.63847		2.8	7.69735	7.56414	7.64171		86.5	8.54408	7.69955	7.95862
2.9	7.74075	7.60896	7.65378		2.9	7.69882	7.6003	7.63314		2.9	7.69123	7.57002	7.64461		89.7	8.56132	7.68752	7.9687
3	7.76036	7.61405	7.65337		3	7.69783	7.58756	7.63707		3	7.69914	7.57196	7.63482		92.9	8.58066	7.70074	7.98169
3.1	7.7486	7.59972	7.64976		3.1	7.70215	7.57853	7.64321		3.1	7.69795	7.57189	7.63789		96.1	8.58685	7.7139	7.97497
3.2	7.75087	7.60662	7.65166		3.2	7.70166	7.58002	7.62904		3.2	7.70208	7.57739	7.63143		99.3	8.58198	7.70584	7.98652
3.3	7.7532	7.59973	7.64386		3.3	7.70527	7.56982	7.63987		3.3	7.70233	7.56733	7.63725		102.5	8.60947	7.71416	7.99656
3.4	7.76146	7.59356	7.65664		3.4	7.70691	7.58376	7.64522		3.4	7.71645	7.56071	7.64544		105.7	8.61515	7.70343	7.9933
3.5	7.7566	7.59712	7.66221		3.5	7.70378	7.58081	7.64292		3.5	7.71296	7.57697	7.64099		108.9	8.63233	7.71335	8.0027
3.6	7.76327	7.59911	7.65712		3.6	7.70004	7.58267	7.64695		3.6	7.7158	7.56742	7.65448		112.1	8.63992	7.70872	8.00514
3.7	7.75741	7.60727	7.65391		3.7	7.71759	7.5725	7.63923		3.7	7.71003	7.5689	7.64305		115.3	8.6524	7.73335	8.01736
3.8	7.77144	7.60864	7.65591		3.8	7.72785	7.59015	7.63936		3.8	7.71122	7.56758	7.6414		118.5	8.6633	7.73262	8.01751
3.9	7.76352	7.60677	7.65862		3.9	7.7227	7.5779	7.64473		3.9	7.70714	7.57038	7.64356		121.7	8.66545	7.72705	8.03668
4	7.77508	7.60323	7.64749		4	7.73346	7.57891	7.65596		4	7.7202	7.57269	7.64989		124.9	8.68071	7.74118	8.03853
4.1	7.78145	7.6072	7.65131		4.1	7.72634	7.58158	7.64025		4.1	7.72412	7.56885	7.65939		128.1	8.69537	7.72894	8.04353
4.2	7.78542	7.61083	7.66381		4.2	7.72525	7.57753	7.63851		4.2	7.72278	7.57052	7.64733		131.3	8.70591	7.75191	8.04125
4.3	7.78851	7.60468	7.66105		4.3	7.74163	7.58064	7.65925		4.3	7.72586	7.57173	7.65137		134.5	8.71058	7.7521	8.04411
4.4	7.78621	7.60354	7.65381		4.4	7.74177	7.58445	7.65824		4.4	7.72557	7.56743	7.6548		137.7	8.71871	7.74653	8.05291
4.5	7.78449	7.60344	7.66067		4.5	7.73397	7.57084	7.65811		4.5	7.7226	7.57604	7.64869		140.9	8.72339	7.75305	8.06886
4.6	7.78245	7.59725	7.66868		4.6	7.74141	7.584	7.65414		4.6	7.72957	7.56732	7.6526		144.1	8.7393	7.75221	8.05547
4.7	7.79578	7.60684	7.66446		4.7	7.73709	7.5761	7.65616		4.7	7.73427	7.56247	7.65848		147.3	8.73645	7.76258	8.06692
4.8	7.79376	7.60692	7.66757		4.8	7.74008	7.58548	7.66437		4.8	7.73845	7.56634	7.6485		150.5	8.74245	7.75453	8.07566
4.9	7.79033	7.60141	7.66338		4.9	7.74734	7.58179	7.6611		4.9	7.74211	7.5672	7.65815		153.7	8.74763	7.76292	8.07633
5	7.78815	7.61673	7.66598		5	7.74362	7.58408	7.659		5	7.73818	7.5746	7.65793		156.9	8.74816	7.76426	8.07765
5.1	7.79538	7.6072	7.66075		5.1	7.74589	7.5908	7.66943		5.1	7.73871	7.57721	7.66023		160.1	8.77469	7.76549	8.07721
5.2	7.79086	7.6045	7.66256		5.2	7.76244	7.57607	7.66288		5.2	7.74243	7.57687	7.66177		163.3	8.77213	7.78218	8.08417
5.3	7.80521	7.61726	7.67111		5.3	7.75479	7.57664	7.65531		5.3	7.74632	7.56738	7.64929		166.5	8.7708	7.77412	8.07768
5.4	7.80919	7.61473	7.65966		5.4	7.76237	7.58304	7.66138		5.4	7.73992	7.55823	7.65685		169.7	8.79496	7.77116	8.08493
5.5	7.82397	7.61392	7.66182		5.5	7.76101	7.57004	7.66059		5.5	7.74366	7.57214	7.66487		172.9	8.78986	7.77128	8.09465
5.6	7.8118	7.59838	7.66193		5.6	7.75651	7.57546	7.66184		5.6	7.74498	7.56628	7.65875		176.1	8.79185	7.77476	8.09714
5.7	7.81112	7.60775	7.67089		5.7	7.76544	7.57844	7.65926		5.7	7.75297	7.54929	7.66266		179.3	8.81063	7.76798	8.09216
5.8	7.82491	7.60176	7.67039		5.8	7.76682	7.57334	7.66468		5.8	7.75214	7.5677	7.66087		182.5	8.79561	7.79248	8.09949
5.9	7.82656	7.60785	7.66804		5.9	7.76863	7.58782	7.67254		5.9	7.75953	7.56974	7.66867		185.7	8.81871	7.78229	8.11828
6	7.82772	7.60774	7.68411		6	7.77857	7.58718	7.67043		6	7.75685	7.56655	7.65561		188.9	8.82135	7.78539	8.10432
6.1	7.82631	7.61169	7.6644		6.1	7.77245	7.58969	7.67164		6.1	7.76507	7.56556	7.65593		192.1	8.81954	7.78303	8.11403
6.2	7.81794	7.59694	7.68093		6.2	7.77095	7.58573	7.66911		6.2	7.76839	7.57831	7.66574		195.3	8.82542	7.78862	8.10691
6.3	7.82541	7.60675	7.6749		6.3	7.77072	7.58999	7.66887		6.3	7.76781	7.56836	7.66077		198.5	8.8321	7.79235	8.11209
6.4	7.82644	7.61485	7.67503		6.4	7.76536	7.58282	7.67715		6.4	7.76678	7.5737	7.66322		201.7	8.84176	7.80073	8.11146
6.5	7.83445	7.61499	7.67359		6.5	7.77534	7.58219	7.66843		6.5	7.77286	7.57565	7.66683		204.9	8.84835	7.78681	8.12813
6.6	7.84123	7.60531	7.67344		6.6	7.77294	7.58085	7.66226		6.6	7.76663	7.57314	7.67052		208.1	8.83751	7.79925	8.11637
6.7	7.82889	7.61654	7.67805		6.7	7.78296	7.57373	7.67591		6.7	7.77214	7.56542	7.67232		211.3	8.84612	7.7958	8.13218
6.8	7.84716	7.60662	7.67548		6.8	7.7865	7.58805	7.66394		6.8	7.77759	7.56327	7.66831		214.5	8.85458	7.80691	8.12818
6.9	7.8415	7.60327	7.6687		6.9	7.79383	7.57267	7.66969		6.9	7.77161	7.56527	7.67131		217.7	8.87244	7.79029	8.12201
7	7.84302	7.59753	7.6856		7	7.79134	7.57055	7.6699		7	7.76371	7.57535	7.65882		220.9	8.8559	7.80808	8.12663
7.1	7.84678	7.5969	7.67666		7.1	7.79116	7.58374	7.67042		7.1	7.78412	7.57192	7.6633		224.1	8.86387	7.80296	8.13802
7.2	7.85675	7.60124	7.68142		7.2	7.79432	7.5824	7.6814		7.2	7.77612	7.56479	7.67466		227.3	8.87663	7.81665	8.149
7.3	7.85448	7.60717	7.67495		7.3	7.80285	7.59359	7.67473		7.3	7.7876	7.57409	7.67009		230.5	8.8823	7.80589	8.14795
7.4	7.84324	7.61309	7.68911		7.4	7.79253	7.59722	7.68452		7.4	7.78777	7.5727	7.66605		233.7	8.88412	7.81276	8.15237
7.5	7.84786	7.60607	7.68062		7.5	7.79975	7.57795	7.67251		7.5	7.7845	7.57044	7.6733		236.9	8.88681	7.8185	8.15047
7.6	7.85092	7.60474	7.68075		7.6	7.79634	7.57547	7.66872		7.6	7.78716	7.57027	7.6786		240.1	8.89058	7.81225	8.14092
7.7	7.85926	7.61673	7.68642		7.7	7.80604	7.57528	7.67225		7.7	7.79187	7.5631	7.672		243.3	8.89658	7.81841	8.13334
7.8	7.85827	7.59833	7.69141		7.8	7.7994	7.57657	7.68089		7.8	7.79473	7.56666	7.65891		246.5	8.9105	7.82177	8.15757
7.9	7.86527	7.60279	7.68709		7.9	7.80903	7.56515	7.67564		7.9	7.80957	7.56769	7.67625		249.7	8.90587	7.81001	8.16638
8	7.87214	7.60405	7.67869		8	7.81495	7.57902	7.67442		8	7.80317	7.57157	7.66657
8.1	7.864	7.60068	7.67549		8.1	7.81088	7.58141	7.68022		8.1	7.80591	7.56724	7.66529
8.2	7.86506	7.59659	7.67526		8.2	7.81038	7.57571	7.67094		8.2	7.80097	7.56263	7.66543
8.3	7.8751	7.61226	7.68833		8.3	7.81033	7.58583	7.68254		8.3	7.81055	7.57136	7.66566
8.4	7.87799	7.60832	7.6838		8.4	7.81483	7.57944	7.68008		8.4	7.80155	7.56669	7.68199
8.5	7.87107	7.60224	7.68834		8.5	7.81142	7.57256	7.67276		8.5	7.81026	7.57854	7.68779
8.6	7.86604	7.60701	7.68596		8.6	7.81564	7.57685	7.6787		8.6	7.81037	7.56678	7.6794
8.7	7.8827	7.60376	7.69299		8.7	7.82242	7.57949	7.67859		8.7	7.81919	7.5636	7.6792
8.8	7.88263	7.60204	7.68875		8.8	7.82028	7.58081	7.67713		8.8	7.81689	7.56924	7.68225
8.9	7.88067	7.61835	7.67921		8.9	7.82905	7.57974	7.67595		8.9	7.81939	7.57462	7.68231
9	7.88338	7.61641	7.68883		9	7.82035	7.57812	7.66984		9	7.81652	7.56596	7.67916
9.1	7.88615	7.61388	7.69359		9.1	7.82628	7.58112	7.68107		9.1	7.81663	7.5693	7.6729
9.2	7.89489	7.61144	7.68662		9.2	7.8384	7.57915	7.68864		9.2	7.81832	7.56525	7.66668
9.3	7.9045	7.60777	7.68717		9.3	7.84275	7.57944	7.67766		9.3	7.82764	7.57113	7.67824
9.4	7.89427	7.60494	7.68624		9.4	7.84386	7.57811	7.67663		9.4	7.81871	7.56477	7.6793
9.5	7.89677	7.59706	7.68904		9.5	7.83351	7.57501	7.68534		9.5	7.82683	7.56262	7.68965
9.6	7.89986	7.60442	7.68531		9.6	7.84508	7.58249	7.6786		9.6	7.82706	7.57736	7.68492
9.7	7.88997	7.60685	7.69456		9.7	7.84696	7.58685	7.67941		9.7	7.82606	7.56572	7.67315
9.8	7.90308	7.60612	7.69985		9.8	7.84895	7.58277	7.67999		9.8	7.83342	7.57523	7.6821
9.9	7.89607	7.61131	7.69159		9.9	7.84093	7.58028	7.68395		9.9	7.82165	7.56924	7.68524
10	7.91266	7.60864	7.69293		10	7.84397	7.58675	7.68663		10	7.8266	7.56646	7.68346
10.1	7.9025	7.60623	7.69552		10.1	7.8416	7.57999	7.69002		10.1	7.83599	7.57055	7.69018
10.2	7.90933	7.60324	7.69692		10.2	7.84342	7.57826	7.6928		10.2	7.83189	7.58482	7.68912
10.3	7.91032	7.60683	7.69381		10.3	7.84914	7.57586	7.69644		10.3	7.85167	7.58453	7.68784
10.4	7.90935	7.61725	7.68971		10.4	7.85538	7.58725	7.69213		10.4	7.84192	7.58578	7.6829
10.5	7.90901	7.61098	7.68957		10.5	7.85728	7.58169	7.69905		10.5	7.84131	7.57707	7.68841
10.6	7.9293	7.60624	7.6853		10.6	7.85642	7.57979	7.68669		10.6	7.85434	7.58021	7.68202
10.7	7.91259	7.60194	7.69345		10.7	7.86592	7.58203	7.69359		10.7	7.84864	7.58064	7.68536
10.8	7.91632	7.59768	7.69156		10.8	7.8574	7.59073	7.68525		10.8	7.84461	7.59032	7.68146
10.9	7.93194	7.60681	7.70193		10.9	7.86356	7.58379	7.6833		10.9	7.84989	7.58202	7.68277
11	7.93443	7.61188	7.68445		11	7.8677	7.57931	7.67977		11	7.84435	7.58197	7.69666
11.1	7.92466	7.6044	7.70702		11.1	7.8548	7.5783	7.69175		11.1	7.85931	7.58111	7.68745
11.2	7.92618	7.6107	7.69837		11.2	7.86184	7.58636	7.68751		11.2	7.85386	7.58551	7.69442
11.3	7.9273	7.61382	7.6999		11.3	7.86313	7.5849	7.69666		11.3	7.85567	7.58098	7.695
11.4	7.92426	7.61206	7.699		11.4	7.86675	7.58401	7.69668		11.4	7.86009	7.58076	7.69227
11.5	7.92092	7.62166	7.69532		11.5	7.86271	7.58528	7.70665		11.5	7.85942	7.58122	7.70064
11.6	7.92835	7.61562	7.69512		11.6	7.87008	7.58166	7.70464		11.6	7.85896	7.57241	7.69685
11.7	7.92562	7.59663	7.69952		11.7	7.8769	7.58349	7.70424		11.7	7.86704	7.58114	7.69681
11.8	7.94293	7.60696	7.68367		11.8	7.87973	7.59061	7.69351		11.8	7.87362	7.5641	7.68527
11.9	7.9483	7.60795	7.70292		11.9	7.87601	7.5789	7.69787		11.9	7.86773	7.57839	7.69045
12	7.94154	7.60731	7.70346		12	7.87004	7.58547	7.70188		12	7.86506	7.57819	7.69268
12.1	7.94792	7.61216	7.70468		12.1	7.8752	7.57951	7.70373		12.1	7.8709	7.57257	7.70335
12.2	7.94843	7.61748	7.71512		12.2	7.88519	7.57824	7.70138		12.2	7.87512	7.57131	7.70135
12.3	7.94049	7.61024	7.7016		12.3	7.87798	7.58263	7.70206		12.3	7.87448	7.56445	7.69835
12.4	7.94761	7.60517	7.7002		12.4	7.8822	7.57572	7.69339		12.4	7.87143	7.57247	7.70846
12.5	7.94949	7.6026	7.71073		12.5	7.88303	7.58193	7.69546		12.5	7.87301	7.57615	7.70417
12.6	7.95853	7.61644	7.71782		12.6	7.89077	7.58075	7.70204		12.6	7.87576	7.58153	7.69763
12.7	7.9411	7.60414	7.70644		12.7	7.88296	7.57793	7.70681		12.7	7.86999	7.57868	7.70262
12.8	7.94475	7.60989	7.70833		12.8	7.89124	7.58074	7.70717		12.8	7.88139	7.56793	7.69859
12.9	7.95564	7.60973	7.70716		12.9	7.88735	7.59694	7.69072		12.9	7.88381	7.56567	7.7063
13	7.95538	7.61469	7.709		13	7.89192	7.58248	7.71909		13	7.87839	7.56621	7.69264
13.1	7.95189	7.59732	7.70938		13.1	7.89467	7.58076	7.70491		13.1	7.87763	7.57109	7.7029
13.2	7.96321	7.60319	7.70438		13.2	7.89843	7.57804	7.70202		13.2	7.88866	7.56724	7.69746
13.3	7.97251	7.60764	7.70879		13.3	7.89651	7.59448	7.71035		13.3	7.89257	7.58061	7.71087
13.4	7.97154	7.62643	7.7056		13.4	7.90668	7.58428	7.7105		13.4	7.88982	7.57162	7.70918
13.5	7.96912	7.61434	7.70694		13.5	7.90799	7.57398	7.70717		13.5	7.88597	7.57132	7.70706
13.6	7.98155	7.60664	7.71494		13.6	7.90696	7.58107	7.69815		13.6	7.89758	7.58203	7.71164
13.7	7.97512	7.61013	7.71262		13.7	7.89949	7.57598	7.70255		13.7	7.88907	7.57998	7.71039
13.8	7.96574	7.61149	7.71457		13.8	7.90688	7.58311	7.71009		13.8	7.89883	7.5868	7.69945
13.9	7.97424	7.62097	7.71188		13.9	7.89763	7.58127	7.70008		13.9	7.88687	7.5726	7.71728
14	7.97482	7.61445	7.71825		14	7.90871	7.58987	7.71329		14	7.88795	7.57319	7.71547
14.1	7.97319	7.61124	7.71091		14.1	7.90608	7.58376	7.71578		14.1	7.89374	7.57034	7.70545
14.2	7.97458	7.60708	7.72428		14.2	7.90912	7.59082	7.70615		14.2	7.90904	7.56693	7.70538
14.3	7.96823	7.60779	7.71652		14.3	7.91318	7.58694	7.71041		14.3	7.90451	7.57019	7.70404
14.4	7.98954	7.59617	7.71512		14.4	7.91836	7.58894	7.71316		14.4	7.90064	7.57885	7.70583
14.5	7.98039	7.60971	7.71136		14.5	7.92696	7.59439	7.71305		14.5	7.92226	7.58987	7.70801
14.6	7.9902	7.60785	7.7161		14.6	7.91588	7.59692	7.71704		14.6	7.90245	7.58147	7.71349
14.7	7.98203	7.61295	7.71191		14.7	7.91371	7.58527	7.70554		14.7	7.91534	7.5825	7.72266
14.8	7.99765	7.61469	7.71899		14.8	7.92297	7.59473	7.71262		14.8	7.9025	7.56332	7.72348
14.9	7.99655	7.6188	7.71652		14.9	7.92807	7.5886	7.70412		14.9	7.90428	7.57858	7.71076
15	7.99446	7.61232	7.7245		15	7.91677	7.58338	7.70387		15	7.90419	7.57408	7.72762
15.1	7.99753	7.61827	7.72513		15.1	7.92634	7.57719	7.7102		15.1	7.91205	7.57704	7.71741
15.2	8.00126	7.60643	7.72204		15.2	7.92176	7.58471	7.71268		15.2	7.90806	7.57839	7.73038
15.3	7.99485	7.61598	7.73069		15.3	7.92653	7.59016	7.71755		15.3	7.92105	7.56867	7.70807
15.4	7.99747	7.60801	7.71202		15.4	7.93561	7.58913	7.714		15.4	7.91951	7.5667	7.71309
15.5	7.99105	7.60802	7.71355		15.5	7.9304	7.58834	7.71735		15.5	7.93766	7.57821	7.71231
15.6	8.00082	7.60854	7.72501		15.6	7.93481	7.58846	7.738		15.6	7.9186	7.5692	7.71413
15.7	7.99351	7.61352	7.71445		15.7	7.93509	7.59562	7.72962		15.7	7.92616	7.58096	7.71167
15.8	8.00361	7.61163	7.70903		15.8	7.93681	7.59306	7.72539		15.8	7.92635	7.57732	7.72568
15.9	7.99673	7.60557	7.72027		15.9	7.94121	7.58942	7.72004		15.9	7.92599	7.58241	7.72719
16	7.99967	7.61018	7.71913		16	7.94097	7.59282	7.73255		16	7.93107	7.5795	7.73034
16.1	8.01566	7.60671	7.72012		16.1	7.9317	7.58495	7.72156		16.1	7.92502	7.58239	7.72368
16.2	8.01428	7.62156	7.72108		16.2	7.94395	7.58867	7.7196		16.2	7.93182	7.57431	7.7255
16.3	8.00875	7.61151	7.71557		16.3	7.93273	7.59222	7.72507		16.3	7.9207	7.57967	7.72127
16.4	8.00602	7.61857	7.72613		16.4	7.93282	7.58564	7.71869		16.4	7.9366	7.58631	7.72016
16.5	8.0093	7.61344	7.73471		16.5	7.94779	7.59552	7.7155		16.5	7.92282	7.57954	7.70838
16.6	8.01033	7.60782	7.72512		16.6	7.95039	7.58959	7.71581		16.6	7.93817	7.57639	7.71769
16.7	8.0125	7.6096	7.72079		16.7	7.94608	7.60117	7.7247		16.7	7.94937	7.57923	7.71621
16.8	8.00447	7.61191	7.72891		16.8	7.94824	7.58694	7.71808		16.8	7.92941	7.57929	7.72491
16.9	8.01138	7.61123	7.72558		16.9	7.94711	7.59449	7.73022		16.9	7.94538	7.58198	7.72512
17	8.01881	7.63174	7.71965		17	7.95679	7.59537	7.72819		17	7.94435	7.58669	7.72727
17.1	8.01324	7.61681	7.72337		17.1	7.95782	7.59138	7.71801		17.1	7.945	7.58719	7.72368
17.2	8.02799	7.61368	7.72834		17.2	7.95819	7.59718	7.72264		17.2	7.94655	7.57795	7.72555
17.3	8.02214	7.61434	7.73018		17.3	7.95938	7.58156	7.71646		17.3	7.95023	7.58318	7.7189
17.4	8.01888	7.61277	7.7395		17.4	7.94231	7.57284	7.72773		17.4	7.93837	7.57702	7.73338
17.5	8.02381	7.6295	7.74009		17.5	7.95323	7.59313	7.71679		17.5	7.95235	7.57605	7.72805
17.6	8.02886	7.61304	7.73005		17.6	7.96462	7.59204	7.72544		17.6	7.94751	7.58163	7.72238
17.7	8.01666	7.61724	7.73493		17.7	7.96009	7.59628	7.73125		17.7	7.9526	7.57296	7.72054
17.8	8.01881	7.61163	7.72676		17.8	7.96252	7.59409	7.72349		17.8	7.95691	7.57781	7.72459
17.9	8.0234	7.61871	7.72892		17.9	7.95954	7.59843	7.72478		17.9	7.95535	7.5778	7.7231
18	8.03264	7.61491	7.74456		18	7.95534	7.59949	7.72628		18	7.96335	7.57716	7.72645
18.1	8.0309	7.61448	7.72909		18.1	7.97327	7.59375	7.73929		18.1	7.95544	7.58155	7.737
18.2	8.02011	7.60996	7.73044		18.2	7.97485	7.58696	7.72616		18.2	7.96083	7.59084	7.7369
18.3	8.02348	7.61967	7.72644		18.3	7.97148	7.59716	7.73483		18.3	7.95689	7.57944	7.72393
18.4	8.0377	7.60473	7.73619		18.4	7.97108	7.59226	7.73058		18.4	7.97099	7.57834	7.72347
18.5	8.02849	7.61244	7.72388		18.5	7.9755	7.59271	7.73561		18.5	7.96641	7.583	7.73943
18.6	8.03832	7.61705	7.73434		18.6	7.97149	7.58706	7.73208		18.6	7.9595	7.58551	7.72921
18.7	8.04043	7.61579	7.74121		18.7	7.97215	7.58685	7.73629		18.7	7.97577	7.57139	7.72408
18.8	8.03636	7.62102	7.74235		18.8	7.96508	7.58572	7.73419		18.8	7.96651	7.57257	7.7367
18.9	8.04452	7.61783	7.74063		18.9	7.97569	7.59503	7.72604		18.9	7.97105	7.57937	7.71874
19	8.04812	7.61345	7.73311		19	7.96893	7.59178	7.73312		19	7.96673	7.58228	7.73555
19.1	8.04576	7.61841	7.74272		19.1	7.98405	7.60174	7.73764		19.1	7.95789	7.5767	7.72741
19.2	8.04005	7.61813	7.75146		19.2	7.98097	7.59588	7.72892		19.2	7.97024	7.57868	7.73104
19.3	8.04743	7.6146	7.73201		19.3	7.98091	7.59987	7.74053		19.3	7.96814	7.57592	7.72909
19.4	8.0502	7.60944	7.73451		19.4	7.98612	7.58939	7.73334		19.4	7.96817	7.58142	7.73154
19.5	8.052	7.61263	7.73564		19.5	7.9834	7.6014	7.745		19.5	7.96941	7.58015	7.73114
19.6	8.05589	7.61859	7.73099		19.6	7.98503	7.58012	7.74148		19.6	7.96963	7.58532	7.74495
19.7	8.05439	7.6236	7.7319		19.7	7.97847	7.58378	7.73731		19.7	7.98261	7.58383	7.73887
19.8	8.05666	7.61898	7.72758		19.8	7.98296	7.59576	7.73902		19.8	7.97822	7.57642	7.74381
19.9	8.05437	7.61809	7.75222		19.9	7.99382	7.59177	7.74352		19.9	7.97658	7.58349	7.73471
20	8.06513	7.62887	7.74068		20	7.98205	7.5936	7.73159		20	7.97587	7.57978	7.74079
20.1	8.06526	7.62472	7.74611		20.1	7.98956	7.58965	7.7394		20.1	7.98966	7.56925	7.73262
20.2	8.04986	7.61845	7.74737		20.2	7.98149	7.60065	7.74212		20.2	7.9788	7.57122	7.74303
20.3	8.06336	7.60833	7.74361		20.3	7.99522	7.592	7.72428		20.3	7.98177	7.5826	7.73883
20.4	8.06922	7.61969	7.74522		20.4	7.99652	7.59177	7.72949		20.4	7.98204	7.58602	7.73975
20.5	8.06618	7.61933	7.74156		20.5	7.99595	7.59865	7.73207		20.5	7.98392	7.58393	7.74173
20.6	8.05979	7.61634	7.74154		20.6	7.9994	7.59219	7.74086		20.6	7.98801	7.58362	7.73915
20.7	8.06491	7.61651	7.7276		20.7	7.99217	7.59708	7.74226		20.7	7.98658	7.5859	7.73983
20.8	8.05811	7.61631	7.73728		20.8	8.00314	7.59649	7.73887		20.8	7.98628	7.58906	7.7463
20.9	8.06594	7.61989	7.74477		20.9	7.9987	7.59073	7.73508		20.9	7.98472	7.58751	7.74427
21	8.07421	7.62704	7.74325		21	8.00075	7.59994	7.71618		21	7.98993	7.58138	7.74432
21.1	8.07193	7.62826	7.74892		21.1	8.00157	7.59247	7.71175		21.1	7.99081	7.58387	7.74555
21.2	8.07677	7.61989	7.753		21.2	7.99903	7.59182	7.71841		21.2	7.99962	7.58906	7.74729
21.3	8.07934	7.61978	7.75308		21.3	8.00356	7.59202	7.73216		21.3	7.99816	7.57668	7.74906
21.4	8.07438	7.62766	7.75554		21.4	8.00288	7.59537	7.73353		21.4	7.9872	7.5712	7.74131
21.5	8.07174	7.6214	7.74761		21.5	8.01598	7.59879	7.73554		21.5	7.99718	7.5757	7.73257
21.6	8.07486	7.61423	7.75189		21.6	8.0218	7.60028	7.72884		21.6	7.98843	7.58126	7.74554
21.7	8.08352	7.61726	7.74299		21.7	8.01426	7.59793	7.73591		21.7	7.99688	7.58417	7.74874
21.8	8.07469	7.62471	7.74628		21.8	8.02009	7.60672	7.72333		21.8	8.00099	7.58746	7.74659
21.9	8.07247	7.61877	7.75263		21.9	8.01828	7.58807	7.7301		21.9	8.00125	7.57557	7.75538
22	8.08	7.62528	7.74294		22	8.014	7.60363	7.74074		22	7.99103	7.58318	7.75626
22.1	8.07657	7.61235	7.74319		22.1	8.01641	7.5954	7.73501		22.1	8.00647	7.58487	7.74698
22.2	8.08421	7.62292	7.73871		22.2	8.02703	7.59344	7.73749		22.2	8.00635	7.58694	7.74921
22.3	8.08207	7.6223	7.75166		22.3	8.01634	7.59425	7.737		22.3	8.00233	7.58979	7.7456
22.4	8.08673	7.62423	7.7442		22.4	8.02323	7.60022	7.73201		22.4	8.00865	7.59003	7.75279
22.5	8.09639	7.61668	7.7536		22.5	8.01817	7.59985	7.74371		22.5	8.00686	7.58402	7.74569
22.6	8.09591	7.62326	7.74372		22.6	8.01454	7.60351	7.74133		22.6	8.01448	7.58451	7.74955
22.7	8.09212	7.61536	7.75055		22.7	8.02628	7.59388	7.74307		22.7	8.02435	7.57913	7.75229
22.8	8.09523	7.61667	7.75894		22.8	8.02159	7.6041	7.73334		22.8	8.00843	7.5842	7.74859
22.9	8.10277	7.62124	7.75484		22.9	8.02421	7.60589	7.73995		22.9	8.01237	7.5908	7.75626
23	8.08706	7.62008	7.74759		23	8.03145	7.59702	7.73246		23	8.00977	7.58352	7.7565
23.1	8.0941	7.6265	7.75055		23.1	8.04205	7.60636	7.74144		23.1	8.01908	7.59045	7.75213
23.2	8.09406	7.61896	7.76016		23.2	8.02432	7.60158	7.72346		23.2	8.01771	7.58801	7.7597
23.3	8.09948	7.61872	7.74945		23.3	8.03081	7.59	7.72826		23.3	8.00915	7.59035	7.75649
23.4	8.09342	7.62076	7.76009		23.4	8.03539	7.5931	7.72543		23.4	8.0141	7.58881	7.75714
23.5	8.10227	7.61631	7.75545		23.5	8.03037	7.60154	7.73072		23.5	8.02612	7.5947	7.75257
23.6	8.1043	7.61686	7.74945		23.6	8.02403	7.58734	7.74808		23.6	8.02261	7.58886	7.75943
23.7	8.10751	7.62253	7.7538		23.7	8.02196	7.60058	7.74844		23.7	8.01864	7.59202	7.75449
23.8	8.10388	7.61841	7.75569		23.8	8.03177	7.58861	7.74343		23.8	8.02309	7.58779	7.75174
23.9	8.11394	7.61749	7.76619		23.9	8.02906	7.60436	7.75546		23.9	8.02467	7.59207	7.75745
24	8.11613	7.62143	7.76121		24	8.04697	7.61038	7.75639		24	8.02768	7.59675	7.74558
24.1	8.10119	7.62986	7.76277		24.1	8.04062	7.61521	7.75314		24.1	8.02683	7.58302	7.75723
24.2	8.116	7.62707	7.76163		24.2	8.03827	7.60743	7.74817		24.2	8.03136	7.58151	7.76755
24.3	8.10845	7.61561	7.76307		24.3	8.03524	7.61232	7.75895		24.3	8.02872	7.59397	7.7526
24.4	8.11217	7.62849	7.75743		24.4	8.04753	7.60461	7.75388		24.4	8.03162	7.58435	7.76021
24.5	8.11574	7.62494	7.75546		24.5	8.04632	7.6103	7.76287		24.5	8.04016	7.59544	7.76134
24.6	8.10978	7.61705	7.75027		24.6	8.04397	7.59739	7.75097		24.6	8.03793	7.58941	7.753
24.7	8.1135	7.61927	7.7624		24.7	8.04567	7.60627	7.76156		24.7	8.03031	7.59257	7.75255
24.8	8.11734	7.61145	7.75277		24.8	8.0455	7.60296	7.75389		24.8	8.03501	7.5867	7.75883
24.9	8.12246	7.6273	7.75759		24.9	8.04014	7.60019	7.75604		24.9	8.03738	7.587	7.74913
25	8.11486	7.62489	7.76725		25	8.0487	7.60484	7.75813		25	8.0426	7.58488	7.75038
25.1	8.12774	7.62767	7.75214		25.1	8.04668	7.60504	7.7679		25.1	8.04129	7.58284	7.76412
25.2	8.13037	7.6176	7.77038		25.2	8.05011	7.61347	7.76286		25.2	8.05002	7.575	7.75625
25.3	8.11832	7.62733	7.76777		25.3	8.05641	7.61672	7.76374		25.3	8.03437	7.57606	7.76059
25.4	8.12313	7.62163	7.77087		25.4	8.0546	7.61299	7.74976		25.4	8.05385	7.57862	7.76595
25.5	8.12297	7.62194	7.7669		25.5	8.05614	7.61032	7.7562		25.5	8.04379	7.58861	7.76048
25.6	8.121	7.63922	7.76753		25.6	8.04998	7.61473	7.77271		25.6	8.03397	7.59298	7.77071
25.7	8.13469	7.62704	7.76304		25.7	8.0618	7.61134	7.7651		25.7	8.04219	7.57637	7.76301
25.8	8.13055	7.62584	7.77086		25.8	8.06433	7.61212	7.77052		25.8	8.03842	7.5877	7.77055
25.9	8.12696	7.62903	7.75993		25.9	8.06119	7.60726	7.76478		25.9	8.04436	7.58641	7.76895
26	8.12807	7.62386	7.76829		26	8.05491	7.5985	7.75848		26	8.0442	7.59248	7.76229
26.1	8.13616	7.62547	7.76858		26.1	8.064	7.60732	7.76244		26.1	8.06063	7.59627	7.75733
26.2	8.137	7.62941	7.76892		26.2	8.05824	7.61675	7.77331		26.2	8.0499	7.58285	7.75698
26.3	8.13798	7.64361	7.7709		26.3	8.06513	7.60467	7.76902		26.3	8.05266	7.58003	7.75969
26.4	8.14567	7.63419	7.77707		26.4	8.05577	7.61327	7.77421		26.4	8.06443	7.5757	7.76899
26.5	8.13237	7.63167	7.77253		26.5	8.06902	7.61926	7.76728		26.5	8.06805	7.57931	7.76584
26.6	8.13354	7.6321	7.76676		26.6	8.07294	7.61496	7.77008		26.6	8.05522	7.58482	7.77235
26.7	8.12894	7.62488	7.76413		26.7	8.06593	7.61103	7.76673		26.7	8.05368	7.58462	7.77063
26.8	8.13644	7.63214	7.76763		26.8	8.06984	7.61362	7.76478		26.8	8.05509	7.59449	7.77093
26.9	8.14037	7.62515	7.77656		26.9	8.06878	7.60621	7.76862		26.9	8.06319	7.59687	7.7723
27	8.14024	7.62491	7.77703		27	8.07664	7.60512	7.77699		27	8.05134	7.59015	7.77805
27.1	8.14076	7.61403	7.77158		27.1	8.06674	7.60158	7.77994		27.1	8.05716	7.59823	7.76651
27.2	8.1381	7.6239	7.76878		27.2	8.06937	7.61309	7.77265		27.2	8.05529	7.59495	7.76133
27.3	8.1437	7.62651	7.76837		27.3	8.07318	7.60882	7.77276		27.3	8.06541	7.58843	7.77715
27.4	8.15111	7.61911	7.77209		27.4	8.0772	7.6077	7.76808		27.4	8.06019	7.58722	7.77021
27.5	8.13908	7.63799	7.77107		27.5	8.08571	7.60771	7.77552		27.5	8.06477	7.58876	7.77792
27.6	8.13873	7.63908	7.78643		27.6	8.08626	7.61351	7.76617		27.6	8.06493	7.58946	7.77631
27.7	8.15086	7.62571	7.77344		27.7	8.07599	7.61356	7.77024		27.7	8.07504	7.58651	7.77106
27.8	8.14543	7.64307	7.77747		27.8	8.07354	7.60752	7.77869		27.8	8.07696	7.59247	7.77101
27.9	8.15616	7.63996	7.78475		27.9	8.08242	7.60134	7.77337		27.9	8.06895	7.58719	7.78166
28	8.15104	7.63471	7.77235		28	8.08552	7.60416	7.77956		28	8.08012	7.59158	7.76987
28.1	8.14649	7.63109	7.77494		28.1	8.07769	7.61705	7.76785		28.1	8.07196	7.59242	7.77226
28.2	8.1495	7.63586	7.78195		28.2	8.0793	7.60468	7.78088		28.2	8.07011	7.59553	7.78041
28.3	8.15111	7.63544	7.77475		28.3	8.08396	7.60374	7.77391		28.3	8.0854	7.59184	7.78001
28.4	8.15404	7.62408	7.7706		28.4	8.0717	7.61067	7.77679		28.4	8.06873	7.59615	7.76169
28.5	8.15548	7.63758	7.77913		28.5	8.08403	7.6105	7.76573		28.5	8.0705	7.58945	7.76919
28.6	8.14772	7.62706	7.77239		28.6	8.08548	7.61461	7.78498		28.6	8.07596	7.58554	7.77398
28.7	8.15806	7.62645	7.78377		28.7	8.08604	7.61193	7.77277		28.7	8.08572	7.59312	7.77939
28.8	8.16438	7.62613	7.77521		28.8	8.08977	7.60941	7.78963		28.8	8.07496	7.59199	7.77543
28.9	8.17078	7.62092	7.78101		28.9	8.08683	7.61398	7.78229		28.9	8.07152	7.59166	7.78573
29	8.16188	7.634	7.77841		29	8.08961	7.60945	7.78061		29	8.07717	7.5909	7.78477
29.1	8.15979	7.6289	7.78002		29.1	8.08625	7.61349	7.76982		29.1	8.0772	7.60628	7.78237
29.2	8.16063	7.62989	7.7813		29.2	8.08706	7.60654	7.77848		29.2	8.08063	7.6005	7.7845
29.3	8.15902	7.632	7.77608		29.3	8.08134	7.60953	7.78364		29.3	8.08294	7.59011	7.77643
29.4	8.16215	7.62402	7.77893		29.4	8.10293	7.61497	7.77976		29.4	8.07212	7.59293	7.78996
29.5	8.15426	7.6271	7.79029		29.5	8.0963	7.609	7.77503		29.5	8.08089	7.59384	7.77729
29.6	8.16049	7.61711	7.77985		29.6	8.08898	7.60926	7.78154		29.6	8.08084	7.59995	7.78463
29.7	8.16351	7.62724	7.7834		29.7	8.09748	7.60244	7.77696		29.7	8.08477	7.60268	7.78465
29.8	8.16539	7.64017	7.7848		29.8	8.09643	7.61421	7.77786		29.8	8.07258	7.58839	7.78723
29.9	8.16913	7.63301	7.78183		29.9	8.09837	7.61547	7.78092		29.9	8.0842	7.5933	7.7797
30	8.17156	7.63603	7.77663		30	8.09887	7.60777	7.78825		30	8.08211	7.59636	7.78093
30.1	8.17914	7.63164	7.79106		30.1	8.11234	7.61723	7.78325		30.1	8.09206	7.60158	7.77433
30.2	8.16511	7.63591	7.7915		30.2	8.10468	7.61808	7.78618		30.2	8.08459	7.60022	7.78802
30.3	8.18002	7.6288	7.78702		30.3	8.11137	7.61184	7.78985		30.3	8.09689	7.59808	7.78672
30.4	8.17971	7.63522	7.79094		30.4	8.10751	7.6104	7.78678		30.4	8.0918	7.59932	7.78181
30.5	8.17429	7.64264	7.79692		30.5	8.09409	7.61292	7.78174		30.5	8.08907	7.59914	7.78311
30.6	8.17689	7.63534	7.78775		30.6	8.10826	7.61147	7.77951		30.6	8.09942	7.58837	7.79056
30.7	8.17827	7.62184	7.79161		30.7	8.10634	7.60813	7.78496		30.7	8.10178	7.59635	7.77748
30.8	8.1719	7.62423	7.79932		30.8	8.11525	7.59944	7.7814		30.8	8.09878	7.59909	7.78208
30.9	8.17451	7.62471	7.79671		30.9	8.11002	7.6114	7.79056		30.9	8.10292	7.59812	7.79056
31	8.17742	7.63404	7.7844		31	8.11558	7.61384	7.79793		31	8.10324	7.59616	7.78421
31.1	8.17546	7.63533	7.80009		31.1	8.12136	7.60843	7.78821		31.1	8.10731	7.60333	7.79429
31.2	8.1836	7.6376	7.78376		31.2	8.10959	7.60307	7.80845		31.2	8.09757	7.59791	7.79606
31.3	8.18079	7.63383	7.79033		31.3	8.1036	7.60741	7.7941		31.3	8.09671	7.5911	7.78639
31.4	8.18893	7.63302	7.7887		31.4	8.11084	7.61928	7.80257		31.4	8.09887	7.59013	7.78669
31.5	8.18731	7.639	7.79104		31.5	8.11	7.61587	7.80255		31.5	8.1012	7.59539	7.79365
31.6	8.19624	7.64466	7.79497		31.6	8.11392	7.61553	7.78128		31.6	8.11042	7.59586	7.79289
31.7	8.18676	7.63075	7.79646		31.7	8.10019	7.60729	7.79244		31.7	8.11107	7.60334	7.79094
31.8	8.17832	7.6334	7.7877		31.8	8.10072	7.61386	7.7864		31.8	8.11101	7.60379	7.78478
31.9	8.18831	7.63606	7.79078		31.9	8.10271	7.60907	7.79032		31.9	8.10176	7.60424	7.79517
32	8.17752	7.62591	7.79972		32	8.11085	7.61468	7.78148		32	8.10114	7.60424	7.79991
32.1	8.18283	7.63648	7.80264		32.1	8.10313	7.61143	7.79812		32.1	8.10921	7.59733	7.79033
32.2	8.18694	7.64117	7.7903		32.2	8.12039	7.61955	7.7994		32.2	8.11181	7.59558	7.79174
32.3	8.19229	7.64161	7.80102		32.3	8.12306	7.61667	7.79403		32.3	8.10175	7.61242	7.79738
32.4	8.19369	7.63549	7.7921		32.4	8.12573	7.60346	7.79676		32.4	8.12039	7.61071	7.80074
32.5	8.19546	7.64324	7.80513		32.5	8.12662	7.61185	7.79166		32.5	8.11618	7.58947	7.79688
32.6	8.19998	7.64392	7.77862		32.6	8.11824	7.6192	7.80234		32.6	8.11122	7.60262	7.79267
32.7	8.19726	7.63556	7.79343		32.7	8.12719	7.61335	7.81014		32.7	8.11758	7.5896	7.79639
32.8	8.19488	7.63823	7.80237		32.8	8.12425	7.60933	7.80692		32.8	8.11891	7.59393	7.79105
32.9	8.20148	7.63114	7.79928		32.9	8.12343	7.61544	7.78817		32.9	8.11096	7.59259	7.79722
33	8.18431	7.63571	7.80072		33	8.12324	7.611	7.7968		33	8.11439	7.59867	7.79633
33.1	8.19007	7.64038	7.79525		33.1	8.11961	7.60899	7.79771		33.1	8.12417	7.59782	7.78708
33.2	8.19326	7.63105	7.79999		33.2	8.12608	7.61809	7.79881		33.2	8.12185	7.59834	7.79212
33.3	8.20879	7.63329	7.79566		33.3	8.11741	7.60387	7.79042		33.3	8.11189	7.59533	7.80411
33.4	8.2001	7.62538	7.80695		33.4	8.13232	7.6118	7.80272		33.4	8.1193	7.60565	7.79562
33.5	8.20484	7.63382	7.81006		33.5	8.12516	7.62496	7.79563		33.5	8.11537	7.60047	7.8053
33.6	8.19963	7.63589	7.80844		33.6	8.12199	7.62636	7.80345		33.6	8.11919	7.59977	7.79802
33.7	8.20569	7.62899	7.80523		33.7	8.12149	7.62284	7.79373		33.7	8.13123	7.60335	7.81525
33.8	8.22033	7.63592	7.80367		33.8	8.12783	7.61691	7.79993		33.8	8.12296	7.59661	7.80579
33.9	8.2061	7.63688	7.80218		33.9	8.13257	7.62401	7.804		33.9	8.13238	7.59887	7.80484
34	8.20283	7.64023	7.78873		34	8.12918	7.63315	7.79938		34	8.13133	7.59576	7.79945
34.1	8.20605	7.62971	7.79122		34.1	8.1433	7.61205	7.79989		34.1	8.13236	7.59526	7.79191
34.2	8.1998	7.63517	7.79262		34.2	8.13421	7.61904	7.80823		34.2	8.1248	7.59205	7.80056
34.3	8.21162	7.64262	7.79443		34.3	8.13271	7.62866	7.80595		34.3	8.12818	7.59931	7.79984
34.4	8.21354	7.64437	7.80331		34.4	8.13786	7.61134	7.79823		34.4	8.13671	7.59821	7.79805
34.5	8.21874	7.62975	7.79964		34.5	8.13883	7.6122	7.80429		34.5	8.12809	7.60231	7.79247
34.6	8.21259	7.64339	7.80031		34.6	8.14254	7.61955	7.79219		34.6	8.12727	7.59891	7.80046
34.7	8.22859	7.63645	7.79547		34.7	8.13973	7.62246	7.80056		34.7	8.12524	7.60465	7.7945
34.8	8.21554	7.64162	7.81368		34.8	8.14592	7.61112	7.79093		34.8	8.13335	7.60162	7.79135
34.9	8.22754	7.63307	7.80285		34.9	8.14538	7.62527	7.79805		34.9	8.12328	7.60294	7.81139
35	8.21609	7.63858	7.80855		35	8.14109	7.6262	7.81309		35	8.14085	7.60651	7.80393
35.1	8.22355	7.64567	7.80796		35.1	8.14628	7.62019	7.81189		35.1	8.1311	7.59818	7.79582
35.2	8.21444	7.63214	7.80426		35.2	8.14491	7.62973	7.80836		35.2	8.13574	7.60727	7.78588
35.3	8.22187	7.64846	7.79615		35.3	8.14181	7.62527	7.80129		35.3	8.13776	7.59789	7.80069
35.4	8.22152	7.6333	7.80107		35.4	8.14296	7.62122	7.80172		35.4	8.13278	7.59207	7.80176
35.5	8.2191	7.62897	7.80486		35.5	8.14032	7.62172	7.81213		35.5	8.13171	7.59342	7.79278
35.6	8.22043	7.64701	7.8088		35.6	8.15541	7.61694	7.79839		35.6	8.14299	7.59955	7.79445
35.7	8.21765	7.63974	7.82006		35.7	8.15232	7.61602	7.80512		35.7	8.14123	7.59911	7.8082
35.8	8.22198	7.63906	7.80306		35.8	8.14732	7.60159	7.80648		35.8	8.14159	7.60221	7.79665
35.9	8.22165	7.63264	7.80507		35.9	8.15477	7.61204	7.79104		35.9	8.13913	7.60424	7.8013
36	8.22787	7.63478	7.81435		36	8.14712	7.61906	7.80593		36	8.13995	7.59919	7.80334
36.1	8.2231	7.63816	7.81081		36.1	8.14978	7.62659	7.7995		36.1	8.14332	7.60646	7.80729
36.2	8.22238	7.63704	7.80976		36.2	8.1523	7.61976	7.7997		36.2	8.13699	7.60507	7.80377
36.3	8.22882	7.65595	7.80734		36.3	8.14887	7.62509	7.80464		36.3	8.14306	7.59533	7.81788
36.4	8.22995	7.65036	7.80459		36.4	8.14525	7.61999	7.80759		36.4	8.14206	7.60603	7.80967
36.5	8.23829	7.64045	7.80638		36.5	8.14175	7.61963	7.8111		36.5	8.14369	7.59512	7.80765
36.6	8.23081	7.64898	7.80648		36.6	8.15601	7.61338	7.80368		36.6	8.14856	7.59597	7.79851
36.7	8.23773	7.64725	7.81331		36.7	8.15371	7.62223	7.8026		36.7	8.14445	7.60564	7.80492
36.8	8.22405	7.642	7.81825		36.8	8.15578	7.61416	7.81634		36.8	8.15447	7.59043	7.80343
36.9	8.24021	7.64197	7.80849		36.9	8.15665	7.61302	7.80714		36.9	8.15172	7.60092	7.80265
37	8.23055	7.64176	7.80499		37	8.1565	7.61049	7.79675		37	8.15047	7.60552	7.80427
37.1	8.23542	7.63908	7.8179		37.1	8.162	7.61681	7.80436		37.1	8.14313	7.60046	7.8061
37.2	8.24106	7.63718	7.8179		37.2	8.16043	7.62155	7.81896		37.2	8.15048	7.61094	7.80995
37.3	8.23599	7.64216	7.8218		37.3	8.16559	7.62487	7.80198		37.3	8.15289	7.60666	7.80441
37.4	8.23542	7.63673	7.81923		37.4	8.16132	7.62091	7.80649		37.4	8.15796	7.59858	7.82099
37.5	8.23452	7.63927	7.81785		37.5	8.1556	7.6206	7.80828		37.5	8.15212	7.60214	7.79924
37.6	8.23955	7.63991	7.82146		37.6	8.16286	7.62532	7.81532		37.6	8.15507	7.60908	7.80748
37.7	8.24466	7.64559	7.81625		37.7	8.1611	7.63125	7.8048		37.7	8.14898	7.60501	7.81994
37.8	8.24754	7.64627	7.8121		37.8	8.16519	7.61779	7.80096		37.8	8.1652	7.598	7.80961
37.9	8.23707	7.63704	7.8174		37.9	8.1593	7.62631	7.8141		37.9	8.15287	7.59765	7.80759
38	8.24444	7.65128	7.81856		38	8.17645	7.62647	7.80753		38	8.15335	7.60029	7.80848
38.1	8.23478	7.64691	7.80635		38.1	8.15837	7.61773	7.80823		38.1	8.15722	7.60012	7.81015
38.2	8.25158	7.64688	7.80669		38.2	8.18227	7.6089	7.80819		38.2	8.169	7.6003	7.80364
38.3	8.24232	7.64206	7.81108		38.3	8.16413	7.61572	7.80854		38.3	8.1525	7.59249	7.80599
38.4	8.24579	7.64805	7.8169		38.4	8.16812	7.6199	7.80842		38.4	8.1619	7.60219	7.81628
38.5	8.24331	7.64121	7.81644		38.5	8.16118	7.62983	7.79478		38.5	8.1625	7.6133	7.81781
38.6	8.24603	7.64381	7.81		38.6	8.17067	7.62395	7.8029		38.6	8.16013	7.61103	7.83449
38.7	8.24634	7.64296	7.82117		38.7	8.1699	7.63977	7.81119		38.7	8.16713	7.60812	7.8167
38.8	8.25123	7.64435	7.81627		38.8	8.16424	7.62627	7.81802		38.8	8.174	7.61164	7.8178
38.9	8.25094	7.63987	7.81481		38.9	8.1636	7.62334	7.82701		38.9	8.17904	7.60943	7.81229
39	8.25136	7.64307	7.81913		39	8.1672	7.62433	7.81942		39	8.17104	7.605	7.81418
39.1	8.24175	7.64494	7.81535		39.1	8.16596	7.62486	7.81816		39.1	8.17846	7.61675	7.80174
39.2	8.26068	7.64878	7.81535		39.2	8.15714	7.61491	7.8274		39.2	8.16783	7.61024	7.80926
39.3	8.2505	7.64234	7.82672		39.3	8.18262	7.62793	7.81599		39.3	8.17048	7.60776	7.81189
39.4	8.25565	7.64027	7.82017		39.4	8.17982	7.61682	7.8218		39.4	8.17624	7.60338	7.82167
39.5	8.2568	7.63289	7.81996		39.5	8.17774	7.61548	7.81824		39.5	8.17605	7.60614	7.80854
39.6	8.25431	7.64002	7.81143		39.6	8.17656	7.6245	7.82027		39.6	8.17222	7.60398	7.82575
39.7	8.25935	7.64038	7.82357		39.7	8.17171	7.6246	7.82151		39.7	8.16734	7.60497	7.82538
39.8	8.25897	7.65013	7.81935		39.8	8.17588	7.62525	7.82458		39.8	8.18799	7.60061	7.81906
39.9	8.26521	7.6385	7.80831		39.9	8.17908	7.63521	7.83008		39.9	8.17146	7.6112	7.8169
40	8.25544	7.64322	7.81983		40	8.16858	7.63849	7.82412		40	8.17314	7.61108	7.82437
40.1	8.26288	7.64428	7.82889		40.1	8.17538	7.63351	7.82676		40.1	8.17388	7.61689	7.81546
40.2	8.25947	7.63925	7.8234		40.2	8.18698	7.63127	7.82782		40.2	8.17842	7.61477	7.80635
40.3	8.26026	7.65225	7.82583		40.3	8.18844	7.62869	7.81941		40.3	8.18262	7.61309	7.81044
40.4	8.25892	7.63873	7.81918		40.4	8.18036	7.63536	7.81296		40.4	8.17928	7.60041	7.80599
40.5	8.26659	7.64582	7.82185		40.5	8.18528	7.62913	7.81258		40.5	8.18102	7.60268	7.80827
40.6	8.26103	7.6533	7.82128		40.6	8.19084	7.63135	7.81472		40.6	8.18273	7.61	7.82555
40.7	8.27126	7.63919	7.82925		40.7	8.18926	7.63663	7.81509		40.7	8.17972	7.60657	7.82004
40.8	8.27023	7.64583	7.81859		40.8	8.18454	7.62619	7.81142		40.8	8.18153	7.60709	7.82276
40.9	8.26851	7.64619	7.81991		40.9	8.18476	7.62978	7.80716		40.9	8.18187	7.60173	7.82475
41	8.26898	7.63826	7.8272		41	8.18421	7.62801	7.81698		41	8.18224	7.60542	7.83297
41.1	8.26977	7.62982	7.81929		41.1	8.17536	7.62814	7.82052		41.1	8.18297	7.60759	7.81593
41.2	8.27202	7.64354	7.82323		41.2	8.18065	7.62661	7.81319		41.2	8.19074	7.60363	7.8181
41.3	8.27477	7.64715	7.82899		41.3	8.18847	7.62847	7.82038		41.3	8.19308	7.61647	7.82886
41.4	8.26589	7.6521	7.83014		41.4	8.18626	7.64071	7.82		41.4	8.18914	7.60316	7.82035
41.5	8.27596	7.64271	7.83621		41.5	8.19581	7.63713	7.82088		41.5	8.18988	7.61314	7.82311
41.6	8.27009	7.65136	7.84343		41.6	8.19514	7.63175	7.82109		41.6	8.19591	7.61358	7.82187
41.7	8.27684	7.6473	7.83147		41.7	8.20244	7.63061	7.81345		41.7	8.19022	7.61185	7.82369
41.8	8.27869	7.65338	7.8424		41.8	8.20294	7.63332	7.81949		41.8	8.18306	7.60341	7.82301
41.9	8.2681	7.65406	7.84648		41.9	8.20226	7.63407	7.82144		41.9	8.18765	7.61243	7.83562
42	8.28032	7.6473	7.83127		42	8.20326	7.61924	7.81566		42	8.18269	7.60601	7.82312
42.1	8.26805	7.64991	7.83139		42.1	8.19761	7.62234	7.81498		42.1	8.18737	7.60786	7.83429
42.2	8.27495	7.65468	7.83672		42.2	8.20087	7.62567	7.82209		42.2	8.18577	7.60824	7.8309
42.3	8.2826	7.64229	7.83471		42.3	8.1982	7.63003	7.82272		42.3	8.19812	7.61194	7.82387
42.4	8.28514	7.65562	7.8384		42.4	8.19	7.63392	7.81948		42.4	8.19398	7.61408	7.82582
42.5	8.28486	7.6577	7.83205		42.5	8.20265	7.63734	7.82232		42.5	8.18523	7.60542	7.81893
42.6	8.27677	7.65056	7.83776		42.6	8.19032	7.63116	7.83255		42.6	8.19842	7.605	7.83485
42.7	8.2734	7.65	7.84279		42.7	8.20617	7.64876	7.82387		42.7	8.19888	7.61115	7.82468
42.8	8.2795	7.65876	7.83685		42.8	8.20779	7.63231	7.82214		42.8	8.18759	7.6085	7.81693
42.9	8.28523	7.65431	7.84237		42.9	8.20489	7.64358	7.82876		42.9	8.19769	7.61561	7.8291
43	8.27828	7.65403	7.82922		43	8.20571	7.6362	7.83375		43	8.19103	7.61392	7.82735
43.1	8.27772	7.66841	7.83055		43.1	8.19284	7.63408	7.8214		43.1	8.19475	7.60181	7.82135
43.2	8.2901	7.65592	7.8369		43.2	8.20085	7.63005	7.81938		43.2	8.19418	7.60748	7.83116
43.3	8.29459	7.65221	7.84792		43.3	8.21388	7.62474	7.82084		43.3	8.19002	7.61611	7.82388
43.4	8.28217	7.64761	7.8443		43.4	8.19949	7.63685	7.82349		43.4	8.20247	7.61186	7.83918
43.5	8.28948	7.65288	7.83628		43.5	8.18936	7.63069	7.82766		43.5	8.20536	7.6129	7.83541
43.6	8.29699	7.64962	7.83958		43.6	8.20433	7.6295	7.82174		43.6	8.20437	7.61234	7.83107
43.7	8.29837	7.6456	7.84506		43.7	8.20664	7.63643	7.82315		43.7	8.20601	7.61194	7.82996
43.8	8.29409	7.64684	7.84412		43.8	8.21648	7.62646	7.82717		43.8	8.21093	7.60923	7.83798
43.9	8.28898	7.65003	7.83676		43.9	8.20561	7.63656	7.82469		43.9	8.2051	7.61518	7.83383
44	8.29651	7.65456	7.83365		44	8.20864	7.62863	7.83871		44	8.2032	7.61035	7.83635
44.1	8.30034	7.64794	7.83788		44.1	8.21362	7.64315	7.83358		44.1	8.20723	7.61448	7.82899
44.2	8.28515	7.6599	7.84093		44.2	8.21428	7.62735	7.83663		44.2	8.20622	7.60898	7.82901
44.3	8.28956	7.64936	7.84945		44.3	8.21718	7.63176	7.83077		44.3	8.21043	7.61599	7.83276
44.4	8.29479	7.6539	7.84938		44.4	8.2143	7.63777	7.83021		44.4	8.2042	7.62215	7.84539
44.5	8.2986	7.66207	7.839		44.5	8.21547	7.62533	7.8311		44.5	8.22054	7.61701	7.83636
44.6	8.29377	7.65154	7.83856		44.6	8.20841	7.62083	7.8412		44.6	8.20719	7.61531	7.84706
44.7	8.3041	7.64798	7.84395		44.7	8.20122	7.63559	7.82308		44.7	8.21352	7.61684	7.84447
44.8	8.3004	7.64725	7.84244		44.8	8.20935	7.61988	7.82384		44.8	8.21053	7.62374	7.83752
44.9	8.29883	7.6432	7.84555		44.9	8.20914	7.63581	7.8425		44.9	8.21564	7.60887	7.84103
45	8.30397	7.64399	7.84372		45	8.21277	7.64403	7.82873		45	8.21578	7.60435	7.83092
45.1	8.2959	7.65254	7.82915		45.1	8.22063	7.6277	7.84024		45.1	8.21936	7.5991	7.83318
45.2	8.29944	7.65355	7.83684		45.2	8.21702	7.64035	7.84021		45.2	8.22199	7.60858	7.84131
45.3	8.31019	7.65615	7.84041		45.3	8.23304	7.63204	7.84256		45.3	8.21989	7.61268	7.84059
45.4	8.31141	7.66388	7.85644		45.4	8.22434	7.62653	7.84051		45.4	8.21355	7.61302	7.83219
45.5	8.30487	7.6581	7.84646		45.5	8.22541	7.6394	7.84308		45.5	8.21166	7.6228	7.83818
45.6	8.31297	7.661	7.85388		45.6	8.22251	7.63155	7.84222		45.6	8.22589	7.62388	7.84277
45.7	8.31063	7.65693	7.8538		45.7	8.22097	7.62435	7.83909		45.7	8.21109	7.61487	7.84741
45.8	8.3115	7.65836	7.84725		45.8	8.21505	7.63835	7.83817		45.8	8.22599	7.61934	7.82957
45.9	8.30821	7.65004	7.84809		45.9	8.21885	7.63496	7.8257		45.9	8.21953	7.61369	7.8357
46	8.30015	7.65135	7.84876		46	8.21635	7.63184	7.8318		46	8.2218	7.61897	7.84186
46.1	8.31548	7.65244	7.86469		46.1	8.2253	7.6318	7.84662		46.1	8.21591	7.61419	7.83381
46.2	8.30687	7.65468	7.84696		46.2	8.22006	7.63569	7.83002		46.2	8.22624	7.60739	7.83955
46.3	8.29234	7.6615	7.8461		46.3	8.23225	7.63967	7.84252		46.3	8.22353	7.60746	7.84297
46.4	8.29613	7.65749	7.85093		46.4	8.21859	7.637	7.83112		46.4	8.22496	7.61577	7.83438
46.5	8.312	7.65841	7.84633		46.5	8.24235	7.64428	7.83719		46.5	8.21787	7.60553	7.84349
46.6	8.3093	7.66199	7.85413		46.6	8.23768	7.63902	7.83328		46.6	8.22262	7.61651	7.83882
46.7	8.31385	7.65931	7.84841		46.7	8.23791	7.63744	7.84455		46.7	8.21044	7.62031	7.84448
46.8	8.32464	7.66194	7.85493		46.8	8.22208	7.638	7.82935		46.8	8.22668	7.61609	7.83734
46.9	8.30228	7.65381	7.85624		46.9	8.23503	7.63834	7.82937		46.9	8.22981	7.61961	7.84525
47	8.31465	7.65618	7.84943		47	8.22443	7.63482	7.83572		47	8.22536	7.61507	7.85308
47.1	8.31203	7.65954	7.8529		47.1	8.22496	7.63028	7.84635		47.1	8.23418	7.61823	7.85242
47.2	8.32513	7.65216	7.8454		47.2	8.22724	7.63426	7.83015		47.2	8.23079	7.60918	7.83657
47.3	8.30721	7.65182	7.84904		47.3	8.23995	7.62922	7.8343		47.3	8.22844	7.61957	7.85104
47.4	8.32414	7.66211	7.84823		47.4	8.23555	7.63147	7.84601		47.4	8.2206	7.61271	7.85673
47.5	8.31314	7.64969	7.84571		47.5	8.23602	7.63692	7.82862		47.5	8.22944	7.61965	7.8474
47.6	8.31924	7.6587	7.85832		47.6	8.24026	7.63548	7.8399		47.6	8.22756	7.61814	7.8386
47.7	8.31525	7.64852	7.84972		47.7	8.23309	7.63832	7.8446		47.7	8.23236	7.60511	7.8415
47.8	8.31519	7.66412	7.85176		47.8	8.24365	7.63301	7.83698		47.8	8.23369	7.60848	7.83556
47.9	8.31151	7.66145	7.85278		47.9	8.24506	7.62841	7.82417		47.9	8.22937	7.62272	7.8441
48	8.32874	7.65351	7.85367		48	8.23525	7.63631	7.83751		48	8.23377	7.62177	7.84259
48.1	8.32276	7.66273	7.85661		48.1	8.23973	7.63447	7.83077		48.1	8.23771	7.61625	7.85719
48.2	8.32844	7.65509	7.84803		48.2	8.23966	7.63058	7.82797		48.2	8.23238	7.61489	7.84505
48.3	8.32955	7.64574	7.86152		48.3	8.23185	7.63877	7.83083		48.3	8.23381	7.61894	7.85381
48.4	8.32495	7.65371	7.861		48.4	8.23718	7.63013	7.83078		48.4	8.237	7.61934	7.85243
48.5	8.32124	7.65746	7.85669		48.5	8.23827	7.63546	7.82309		48.5	8.24667	7.62632	7.85283
48.6	8.32073	7.65312	7.86476		48.6	8.24137	7.62728	7.83549		48.6	8.23828	7.619	7.84879
48.7	8.3237	7.64552	7.85481		48.7	8.24576	7.63877	7.83448		48.7	8.24095	7.63269	7.85743
48.8	8.32416	7.65792	7.85847		48.8	8.24715	7.64877	7.84064		48.8	8.22807	7.61437	7.85539
48.9	8.3316	7.65883	7.85402		48.9	8.24865	7.6456	7.83746		48.9	8.23514	7.62349	7.85191
49	8.33015	7.65894	7.83862		49	8.24712	7.63919	7.83572		49	8.23537	7.61518	7.84806
49.1	8.3539	7.65898	7.86444		49.1	8.25755	7.63751	7.84947		49.1	8.24296	7.61681	7.8514
49.2	8.3357	7.665	7.8489		49.2	8.25006	7.63906	7.84375		49.2	8.2463	7.61207	7.85014
49.3	8.32755	7.65583	7.86163		49.3	8.24259	7.64839	7.83351		49.3	8.2408	7.60782	7.85334
49.4	8.32915	7.66072	7.85969		49.4	8.23758	7.63546	7.83605		49.4	8.24684	7.61416	7.84089
49.5	8.33135	7.6557	7.86775		49.5	8.24556	7.63602	7.83738		49.5	8.2454	7.62946	7.84798
49.6	8.34122	7.6705	7.86499		49.6	8.24368	7.63149	7.83338		49.6	8.25082	7.62104	7.84454
49.7	8.33493	7.65983	7.87335		49.7	8.25142	7.64435	7.8466		49.7	8.24797	7.63263	7.85984
49.8	8.33088	7.6553	7.86175		49.8	8.26158	7.63464	7.83363		49.8	8.26074	7.61956	7.85991
49.9	8.33497	7.66131	7.86531		49.9	8.25279	7.63093	7.85129		49.9	8.2609	7.62025	7.84708
50	8.33445	7.65393	7.86188		50	8.25981	7.63956	7.84848		50	8.26146	7.61616	7.85537
50.1	8.34404	7.65034	7.87057		50.1	8.25921	7.64271	7.84947		50.1	8.2373	7.62269	7.85496
50.2	8.33276	7.66438	7.86326		50.2	8.2572	7.6438	7.85617		50.2	8.25251	7.61513	7.84364
50.3	8.33787	7.65975	7.87221		50.3	8.25503	7.65082	7.84031		50.3	8.24276	7.61834	7.85275
50.4	8.34356	7.66467	7.86509		50.4	8.256	7.64128	7.84526		50.4	8.26113	7.62077	7.85626
50.5	8.34618	7.66205	7.86764		50.5	8.24648	7.64978	7.85518		50.5	8.25776	7.61757	7.84136
50.6	8.35046	7.65934	7.86626		50.6	8.24755	7.64849	7.8587		50.6	8.25285	7.61224	7.8545
50.7	8.35217	7.65324	7.86207		50.7	8.25682	7.64735	7.85492		50.7	8.26053	7.6151	7.85971
50.8	8.35169	7.66467	7.86394		50.8	8.25925	7.64263	7.84239		50.8	8.25353	7.62427	7.85197
50.9	8.34815	7.65927	7.87536		50.9	8.25865	7.63039	7.85347		50.9	8.25538	7.62014	7.86732
51	8.33907	7.65563	7.87062		51	8.26373	7.64296	7.84088		51	8.25682	7.61617	7.85266
51.1	8.33587	7.66321	7.87567		51.1	8.25881	7.63973	7.85195		51.1	8.25193	7.61741	7.8564
51.2	8.3444	7.6526	7.88095		51.2	8.26408	7.64766	7.85412		51.2	8.25928	7.61983	7.87263
51.3	8.34165	7.65271	7.87203		51.3	8.26666	7.64378	7.85712		51.3	8.25211	7.62987	7.85575
51.4	8.34665	7.65994	7.87241		51.4	8.27038	7.64806	7.85788		51.4	8.26006	7.62978	7.85389
51.5	8.34544	7.66381	7.87204		51.5	8.26927	7.64597	7.85594		51.5	8.25789	7.61711	7.85582
51.6	8.35752	7.66509	7.86192		51.6	8.274	7.64212	7.85344		51.6	8.25363	7.63093	7.847
51.7	8.35664	7.67348	7.85899		51.7	8.26352	7.6462	7.86307		51.7	8.25493	7.62636	7.8555
51.8	8.35085	7.66647	7.87408		51.8	8.2681	7.64696	7.84951		51.8	8.25998	7.6156	7.86034
51.9	8.36273	7.6648	7.8716		51.9	8.2637	7.64463	7.85292		51.9	8.25948	7.62445	7.85424
52	8.36082	7.67221	7.87581		52	8.27475	7.63582	7.85218		52	8.25877	7.61464	7.85497
52.1	8.35784	7.6681	7.86696		52.1	8.27559	7.64267	7.85325		52.1	8.26575	7.62207	7.8619
52.2	8.35083	7.66954	7.86745		52.2	8.27178	7.62671	7.85819		52.2	8.25913	7.62759	7.86705
52.3	8.36046	7.65532	7.87273		52.3	8.27656	7.6342	7.85474		52.3	8.26381	7.62318	7.86039
52.4	8.36504	7.66052	7.87396		52.4	8.27725	7.63385	7.84952		52.4	8.25391	7.62618	7.85848
52.5	8.36265	7.66376	7.86369		52.5	8.27871	7.64335	7.84613		52.5	8.25133	7.62692	7.86389
52.6	8.35907	7.66183	7.87043		52.6	8.27931	7.64735	7.86869		52.6	8.25104	7.62567	7.85466
52.7	8.37416	7.66489	7.86608		52.7	8.27439	7.64807	7.8555		52.7	8.26409	7.62258	7.85399
52.8	8.35489	7.66895	7.86034		52.8	8.27584	7.64652	7.85559		52.8	8.27213	7.62964	7.85941
52.9	8.36608	7.66894	7.87		52.9	8.27946	7.64517	7.85911		52.9	8.27262	7.61852	7.84573
53	8.35854	7.67236	7.87445		53	8.26587	7.6457	7.86063		53	8.26575	7.62519	7.85199
53.1	8.36308	7.66244	7.86999		53.1	8.27013	7.64895	7.84469		53.1	8.2734	7.62168	7.84895
53.2	8.35369	7.66856	7.8759		53.2	8.26511	7.65129	7.8409		53.2	8.26401	7.61863	7.86693
53.3	8.35858	7.65958	7.88064		53.3	8.28274	7.64583	7.8497		53.3	8.26728	7.62975	7.86863
53.4	8.35915	7.66437	7.87914		53.4	8.2698	7.6496	7.85702		53.4	8.27595	7.62587	7.85478
53.5	8.3563	7.664	7.87831		53.5	8.28154	7.62908	7.85355		53.5	8.27174	7.62454	7.87247
53.6	8.37479	7.66608	7.87805		53.6	8.28268	7.64368	7.8498		53.6	8.26906	7.6203	7.86504
53.7	8.36583	7.6633	7.87888		53.7	8.27575	7.64182	7.85125		53.7	8.26301	7.62573	7.86828
53.8	8.36069	7.66223	7.87769		53.8	8.2812	7.65543	7.85125		53.8	8.26423	7.63854	7.86274
53.9	8.36107	7.66776	7.87301		53.9	8.27921	7.65175	7.85724		53.9	8.2741	7.62843	7.86435
54	8.37946	7.66576	7.87122		54	8.27586	7.65194	7.8476		54	8.26987	7.62365	7.86026
54.1	8.36695	7.66264	7.87094		54.1	8.28135	7.6508	7.85102		54.1	8.27362	7.62353	7.86178
54.2	8.37078	7.66932	7.86456		54.2	8.27627	7.64715	7.8537		54.2	8.27806	7.62559	7.85728
54.3	8.37295	7.66132	7.87995		54.3	8.27927	7.64773	7.85882		54.3	8.28181	7.62076	7.86116
54.4	8.37236	7.67936	7.88473		54.4	8.27927	7.64175	7.84907		54.4	8.29	7.62068	7.86188
54.5	8.37174	7.66748	7.88048		54.5	8.29326	7.6448	7.85952		54.5	8.29087	7.63426	7.8658
54.6	8.37778	7.6664	7.8867		54.6	8.29065	7.644	7.85986		54.6	8.27918	7.62289	7.86967
54.7	8.3657	7.65257	7.87838		54.7	8.29225	7.64537	7.85854		54.7	8.27175	7.62507	7.87027
54.8	8.36847	7.66904	7.88133		54.8	8.28778	7.63894	7.85921		54.8	8.28055	7.6145	7.88279
54.9	8.37412	7.67916	7.87779		54.9	8.28756	7.65158	7.86642		54.9	8.287	7.62673	7.87212
55	8.37556	7.66214	7.8772		55	8.29176	7.64696	7.85418		55	8.2841	7.62724	7.8789
55.1	8.3741	7.67549	7.87583		55.1	8.28458	7.63693	7.85964		55.1	8.28165	7.62604	7.88284
55.2	8.37454	7.67267	7.8739		55.2	8.27886	7.65518	7.85857		55.2	8.27898	7.62368	7.86802
55.3	8.37177	7.67324	7.88288		55.3	8.29104	7.65428	7.86382		55.3	8.27863	7.63083	7.86388
55.4	8.37972	7.67808	7.87653		55.4	8.27877	7.64307	7.85968		55.4	8.28777	7.62945	7.86119
55.5	8.38224	7.67436	7.87238		55.5	8.28359	7.65254	7.8455		55.5	8.28605	7.62458	7.85628
55.6	8.38596	7.66666	7.87205		55.6	8.28727	7.65956	7.84165		55.6	8.28394	7.62475	7.86621
55.7	8.37072	7.66581	7.87811		55.7	8.28719	7.64617	7.85175		55.7	8.29134	7.63053	7.86514
55.8	8.38053	7.66563	7.87847		55.8	8.29338	7.65353	7.86485		55.8	8.28421	7.62848	7.86447
55.9	8.37899	7.65921	7.88456		55.9	8.28153	7.65057	7.85602		55.9	8.2786	7.62393	7.88029
56	8.37247	7.6629	7.89359		56	8.29341	7.64586	7.86331		56	8.28405	7.62192	7.88483
56.1	8.36932	7.67734	7.87729		56.1	8.29339	7.64216	7.85909		56.1	8.28776	7.61786	7.87145
56.2	8.38506	7.66814	7.88834		56.2	8.30015	7.64151	7.859		56.2	8.29317	7.62886	7.86541
56.3	8.3911	7.66654	7.88009		56.3	8.30249	7.6411	7.86663		56.3	8.28656	7.61966	7.87059
56.4	8.39084	7.66467	7.87638		56.4	8.29102	7.64827	7.86283		56.4	8.30125	7.62047	7.86862
56.5	8.38496	7.67104	7.87951		56.5	8.28848	7.65159	7.86052		56.5	8.2873	7.62822	7.8751
56.6	8.37871	7.6736	7.87427		56.6	8.29813	7.64939	7.86435		56.6	8.29262	7.62604	7.87247
56.7	8.38503	7.66437	7.88649		56.7	8.29432	7.65339	7.85896		56.7	8.28636	7.63289	7.86744
56.8	8.38043	7.66937	7.88758		56.8	8.2922	7.65546	7.85199		56.8	8.28581	7.62545	7.86392
56.9	8.38555	7.65988	7.88417		56.9	8.29482	7.64352	7.86037		56.9	8.28394	7.62707	7.86657
57	8.38305	7.66668	7.8786		57	8.30344	7.65708	7.85859		57	8.2951	7.62589	7.86487
57.1	8.37293	7.65195	7.87639		57.1	8.29858	7.6538	7.87262		57.1	8.28538	7.61482	7.87615
57.2	8.38467	7.66919	7.88892		57.2	8.29923	7.64066	7.86801		57.2	8.29487	7.61992	7.87778
57.3	8.3823	7.66424	7.88326		57.3	8.30156	7.6461	7.8658		57.3	8.29476	7.61594	7.86493
57.4	8.39648	7.66657	7.87945		57.4	8.30002	7.64202	7.87358		57.4	8.29388	7.62975	7.88147
57.5	8.39023	7.66928	7.88146		57.5	8.302	7.64885	7.86751		57.5	8.31288	7.62179	7.88131
57.6	8.38869	7.65911	7.88958		57.6	8.29508	7.64715	7.87353		57.6	8.3121	7.63503	7.86884
57.7	8.39259	7.67396	7.88457		57.7	8.30483	7.64562	7.8628		57.7	8.28881	7.62825	7.87395
57.8	8.40015	7.65896	7.87624		57.8	8.30257	7.65128	7.86351		57.8	8.29315	7.63166	7.87062
57.9	8.39314	7.67077	7.88132		57.9	8.29885	7.65085	7.8624		57.9	8.30203	7.62801	7.88217
58	8.39634	7.67548	7.88524		58	8.30351	7.64711	7.85819		58	8.30132	7.62523	7.8843
58.1	8.39102	7.66005	7.90228		58.1	8.30715	7.64935	7.87088		58.1	8.30164	7.64669	7.87264
58.2	8.39612	7.67532	7.8842		58.2	8.3084	7.65448	7.8714		58.2	8.29975	7.6245	7.87874
58.3	8.38992	7.66142	7.89152		58.3	8.30822	7.65148	7.8796		58.3	8.30256	7.63003	7.87624
58.4	8.39244	7.66786	7.88408		58.4	8.31299	7.64412	7.87734		58.4	8.30029	7.62621	7.8827
58.5	8.39034	7.67229	7.89129		58.5	8.3178	7.65057	7.86889		58.5	8.30011	7.63472	7.87871
58.6	8.40282	7.67532	7.88092		58.6	8.31725	7.65158	7.87975		58.6	8.29705	7.62739	7.88133
58.7	8.39334	7.66391	7.88868		58.7	8.31449	7.64036	7.87484		58.7	8.31033	7.623	7.88466
58.8	8.39482	7.66922	7.89246		58.8	8.31	7.6467	7.87643		58.8	8.30662	7.63374	7.88746
58.9	8.39187	7.68314	7.88597		58.9	8.29908	7.65577	7.86419		58.9	8.30013	7.62642	7.87286
59	8.40491	7.67277	7.88959		59	8.30437	7.65959	7.86471		59	8.31715	7.62367	7.88107
59.1	8.39699	7.67716	7.88995		59.1	8.31564	7.65011	7.86762		59.1	8.30887	7.62244	7.88088
59.2	8.40833	7.67832	7.89215		59.2	8.31648	7.65652	7.86671		59.2	8.31351	7.62384	7.87172
59.3	8.40147	7.66539	7.87612		59.3	8.31434	7.65841	7.88573		59.3	8.30803	7.63788	7.87297
59.4	8.40755	7.66629	7.89136		59.4	8.31476	7.64529	7.87425		59.4	8.31139	7.631	7.87313
59.5	8.41555	7.66594	7.88185		59.5	8.32439	7.64836	7.88481		59.5	8.29814	7.62858	7.86897
59.6	8.39873	7.65758	7.88634		59.6	8.31573	7.65288	7.88475		59.6	8.30075	7.62694	7.87843
59.7	8.398	7.66586	7.88988		59.7	8.32687	7.65374	7.86949		59.7	8.30713	7.6325	7.8832
59.8	8.40043	7.6646	7.89935		59.8	8.32207	7.64581	7.86513		59.8	8.31808	7.62734	7.88023
59.9	8.40221	7.67241	7.89588		59.9	8.3282	7.64195	7.87942		59.9	8.31344	7.63645	7.88916
60	8.40537	7.67256	7.89251		60	8.3253	7.63055	7.87114		60	8.31823	7.63304	7.89092
60.1	8.41724	7.68109	7.89439		60.1	8.32568	7.6485	7.87661		60.1	8.31067	7.62644	7.88162
60.2	8.41836	7.67742	7.89679		60.2	8.31375	7.65693	7.87106		60.2	8.30898	7.62663	7.88266
60.3	8.41316	7.67738	7.89006		60.3	8.3211	7.65258	7.87559		60.3	8.31286	7.62975	7.87855
60.4	8.41104	7.67108	7.89138		60.4	8.31609	7.6509	7.87677		60.4	8.32815	7.61742	7.88709
60.5	8.40071	7.66304	7.87994		60.5	8.31917	7.64192	7.87681		60.5	8.31615	7.63532	7.87174
60.6	8.40304	7.6736	7.88299		60.6	8.31958	7.65014	7.87778		60.6	8.31826	7.62835	7.87428
60.7	8.41307	7.66734	7.88626		60.7	8.31704	7.65932	7.88184		60.7	8.32066	7.62942	7.87235
60.8	8.41148	7.6687	7.90359		60.8	8.31565	7.65115	7.87736		60.8	8.32222	7.62992	7.87446
60.9	8.41065	7.67629	7.89065		60.9	8.32991	7.65247	7.86509		60.9	8.31648	7.63578	7.87571
61	8.41749	7.65997	7.89899		61	8.32122	7.64767	7.87306		61	8.31078	7.63812	7.88374
61.1	8.41964	7.68086	7.89687		61.1	8.33667	7.65454	7.87437		61.1	8.32549	7.63898	7.8868
61.2	8.42258	7.67537	7.90051		61.2	8.33055	7.63855	7.87692		61.2	8.31917	7.63678	7.87381
61.3	8.42049	7.67519	7.90621		61.3	8.32917	7.64237	7.8775		61.3	8.32268	7.63368	7.88481
61.4	8.42569	7.68092	7.88898		61.4	8.33065	7.64114	7.87498		61.4	8.33087	7.63126	7.88412
61.5	8.4181	7.68243	7.90104		61.5	8.32827	7.64224	7.86989		61.5	8.3277	7.62998	7.88335
61.6	8.40584	7.67758	7.90345		61.6	8.32518	7.6413	7.87741		61.6	8.33316	7.63746	7.88436
61.7	8.42685	7.67273	7.89663		61.7	8.32603	7.65277	7.87435		61.7	8.32427	7.62809	7.8831
61.8	8.4187	7.66206	7.89421		61.8	8.33756	7.64483	7.88244		61.8	8.33023	7.63517	7.88848
61.9	8.42025	7.66983	7.88816		61.9	8.32483	7.65637	7.88067		61.9	8.32527	7.62633	7.8765
62	8.42277	7.66739	7.89704		62	8.32269	7.65802	7.87926		62	8.32751	7.64011	7.88422
62.1	8.42038	7.66979	7.89686		62.1	8.32978	7.65041	7.88767		62.1	8.31834	7.62619	7.88585
62.2	8.418	7.6782	7.90386		62.2	8.32813	7.65	7.87933		62.2	8.31876	7.635	7.88529
62.3	8.41909	7.67913	7.89424		62.3	8.32853	7.65279	7.87952		62.3	8.32404	7.62974	7.87892
62.4	8.41953	7.67661	7.90275		62.4	8.33121	7.64952	7.87837		62.4	8.32605	7.63715	7.86881
62.5	8.42466	7.67352	7.89687		62.5	8.33331	7.64093	7.87216		62.5	8.328	7.63237	7.89615
62.6	8.4277	7.67312	7.89777		62.6	8.32573	7.64439	7.87135		62.6	8.33281	7.64006	7.8942
62.7	8.42542	7.67423	7.91112		62.7	8.32925	7.64773	7.8823		62.7	8.33055	7.63552	7.88832
62.8	8.42551	7.65819	7.90143		62.8	8.3389	7.65152	7.87612		62.8	8.33328	7.62886	7.88856
62.9	8.43764	7.66813	7.8901		62.9	8.33164	7.65277	7.87689		62.9	8.32952	7.62817	7.88781
63	8.43059	7.66856	7.89822		63	8.32815	7.65707	7.88491		63	8.33848	7.62854	7.87886
63.1	8.42961	7.66746	7.89492		63.1	8.33327	7.65982	7.88319		63.1	8.32305	7.63064	7.88161
63.2	8.42676	7.66146	7.90351		63.2	8.33511	7.66789	7.88477		63.2	8.32725	7.63449	7.89356
63.3	8.42893	7.66605	7.8986		63.3	8.3469	7.65827	7.87837		63.3	8.3271	7.63061	7.8854
63.4	8.42522	7.6727	7.89942		63.4	8.34438	7.65865	7.88151		63.4	8.31504	7.63334	7.89772
63.5	8.41672	7.68266	7.905		63.5	8.35204	7.66267	7.87402		63.5	8.3361	7.63147	7.88248
63.6	8.43276	7.6825	7.89543		63.6	8.33867	7.65331	7.87767		63.6	8.33557	7.6417	7.88868
63.7	8.43564	7.68146	7.89762		63.7	8.3445	7.65299	7.88313		63.7	8.33849	7.62729	7.88962
63.8	8.43988	7.68683	7.90724		63.8	8.34641	7.64494	7.88636		63.8	8.34155	7.62624	7.88242
63.9	8.44513	7.68459	7.90529		63.9	8.34444	7.65173	7.87776		63.9	8.33686	7.63266	7.8904
64	8.44041	7.68178	7.90395		64	8.34739	7.65379	7.87813		64	8.33524	7.63335	7.89375
64.1	8.43122	7.67593	7.90263		64.1	8.34641	7.65255	7.88044		64.1	8.33048	7.6332	7.89724
64.2	8.445	7.66999	7.90793		64.2	8.33013	7.65564	7.88368		64.2	8.34114	7.63262	7.88568
64.3	8.4329	7.66675	7.9136		64.3	8.3356	7.65856	7.88909		64.3	8.33698	7.61837	7.89609
64.4	8.44474	7.6724	7.89362		64.4	8.35598	7.66204	7.88844		64.4	8.33681	7.63553	7.89716
64.5	8.4397	7.68119	7.90614		64.5	8.34091	7.65391	7.88458		64.5	8.33075	7.62763	7.88449
64.6	8.43462	7.68047	7.90963		64.6	8.35094	7.6633	7.88802		64.6	8.34091	7.6302	7.886
64.7	8.4345	7.68039	7.89602		64.7	8.34448	7.6559	7.88227		64.7	8.33964	7.63842	7.89709
64.8	8.43692	7.67467	7.90816		64.8	8.35835	7.65981	7.88678		64.8	8.34152	7.64002	7.88273
64.9	8.43083	7.67046	7.90368		64.9	8.34085	7.65371	7.87325		64.9	8.3404	7.63371	7.88274
65	8.44591	7.68446	7.90987		65	8.34504	7.66434	7.87635		65	8.3408	7.63803	7.88499
65.1	8.44742	7.67003	7.89287		65.1	8.35172	7.64884	7.88653		65.1	8.34395	7.63026	7.87941
65.2	8.43906	7.68362	7.90709		65.2	8.34556	7.66434	7.88531		65.2	8.34147	7.63339	7.89705
65.3	8.44222	7.66903	7.90148		65.3	8.35075	7.65363	7.87263		65.3	8.34497	7.63596	7.88722
65.4	8.45814	7.67972	7.90005		65.4	8.34352	7.66587	7.8823		65.4	8.34082	7.64355	7.90473
65.5	8.44335	7.67995	7.90501		65.5	8.34101	7.65744	7.88007		65.5	8.34115	7.62848	7.89029
65.6	8.44412	7.67664	7.90901		65.6	8.34798	7.65755	7.89529		65.6	8.33939	7.63306	7.88859
65.7	8.44432	7.6735	7.90832		65.7	8.34465	7.67472	7.89071		65.7	8.34436	7.63313	7.8984
65.8	8.44535	7.67182	7.90735		65.8	8.35208	7.66567	7.89851		65.8	8.339	7.62377	7.90298
65.9	8.44747	7.68141	7.91315		65.9	8.35098	7.65759	7.8872		65.9	8.34793	7.64696	7.89431
66	8.44504	7.67616	7.91574		66	8.34908	7.66204	7.89099		66	8.34935	7.63277	7.90448
66.1	8.43756	7.68633	7.90295		66.1	8.35418	7.65951	7.87813		66.1	8.3468	7.62747	7.89438
66.2	8.44577	7.68914	7.91227		66.2	8.36477	7.65378	7.88711		66.2	8.35444	7.63999	7.89705
66.3	8.44376	7.67565	7.91314		66.3	8.35701	7.65357	7.87577		66.3	8.35582	7.63796	7.90867
66.4	8.44395	7.67095	7.90906		66.4	8.35136	7.65482	7.88572		66.4	8.34834	7.64003	7.8971
66.5	8.45436	7.6775	7.91127		66.5	8.34634	7.65445	7.87593		66.5	8.35379	7.63971	7.89696
66.6	8.44783	7.68134	7.90584		66.6	8.34389	7.64911	7.89604		66.6	8.34183	7.63795	7.90645
66.7	8.44688	7.68051	7.91113		66.7	8.34456	7.65977	7.88762		66.7	8.36092	7.63594	7.90846
66.8	8.4488	7.67829	7.89792		66.8	8.35497	7.65761	7.88404		66.8	8.34475	7.64035	7.90043
66.9	8.45907	7.67896	7.91419		66.9	8.35789	7.66023	7.89077		66.9	8.35343	7.62885	7.89717
67	8.44313	7.67529	7.90331		67	8.35051	7.66229	7.89709		67	8.34589	7.63556	7.90214
67.1	8.4399	7.6815	7.91306		67.1	8.34775	7.65766	7.88854		67.1	8.35223	7.63253	7.89935
67.2	8.45042	7.67192	7.90285		67.2	8.34927	7.65418	7.8797		67.2	8.35535	7.64168	7.89842
67.3	8.44228	7.67272	7.92122		67.3	8.36175	7.65572	7.89622		67.3	8.35148	7.63635	7.89998
67.4	8.44512	7.68582	7.91718		67.4	8.35905	7.68014	7.8941		67.4	8.35816	7.63641	7.89339
67.5	8.45352	7.67426	7.91825		67.5	8.36084	7.6554	7.89069		67.5	8.34966	7.64294	7.89693
67.6	8.4531	7.67924	7.91584		67.6	8.3611	7.65661	7.89139		67.6	8.35571	7.63787	7.90583
67.7	8.45625	7.67982	7.92776		67.7	8.34725	7.64654	7.89997		67.7	8.35905	7.64052	7.90905
67.8	8.45944	7.68174	7.91468		67.8	8.34549	7.6545	7.8951		67.8	8.35966	7.63528	7.90306
67.9	8.4671	7.67864	7.91455		67.9	8.35578	7.65129	7.89804		67.9	8.34908	7.63594	7.90336
68	8.45933	7.67416	7.90216		68	8.36053	7.66358	7.89459		68	8.35106	7.64	7.89628
68.1	8.45891	7.67021	7.9023		68.1	8.36502	7.65894	7.89555		68.1	8.35744	7.63525	7.91159
68.2	8.45351	7.67317	7.90644		68.2	8.35481	7.66822	7.89498		68.2	8.35509	7.64327	7.91394
68.3	8.45644	7.66988	7.91075		68.3	8.36488	7.66722	7.88494		68.3	8.34798	7.63486	7.89976
68.4	8.44749	7.67235	7.91822		68.4	8.36992	7.66404	7.88954		68.4	8.36558	7.62816	7.90602
68.5	8.46101	7.68055	7.92175		68.5	8.3669	7.66024	7.88525		68.5	8.36146	7.63509	7.89295
68.6	8.46166	7.67588	7.91803		68.6	8.3625	7.66056	7.8876		68.6	8.35354	7.63551	7.89345
68.7	8.45473	7.67543	7.91654		68.7	8.36681	7.6615	7.89037		68.7	8.36433	7.643	7.90425
68.8	8.47267	7.68121	7.90238		68.8	8.36517	7.6602	7.89382		68.8	8.36123	7.63979	7.89765
68.9	8.46226	7.68286	7.92668		68.9	8.36435	7.66136	7.88464		68.9	8.36636	7.63823	7.90549
69	8.45141	7.6806	7.91533		69	8.36467	7.65987	7.88873		69	8.37295	7.64044	7.89746
69.1	8.47184	7.6888	7.91391		69.1	8.36259	7.65911	7.89041		69.1	8.36153	7.64251	7.90275
69.2	8.46611	7.68886	7.91102		69.2	8.35805	7.6524	7.89639		69.2	8.35976	7.64994	7.90298
69.3	8.45868	7.69045	7.91853		69.3	8.36608	7.65673	7.90147		69.3	8.35765	7.63415	7.91018
69.4	8.46191	7.68705	7.92311		69.4	8.36937	7.65736	7.9063		69.4	8.36601	7.63999	7.9065
69.5	8.46012	7.68106	7.91875		69.5	8.36266	7.67016	7.89551		69.5	8.35739	7.63723	7.90606
69.6	8.46983	7.67955	7.92032		69.6	8.37424	7.66528	7.88451		69.6	8.3649	7.62632	7.91252
69.7	8.45887	7.6869	7.91964		69.7	8.37026	7.66364	7.89501		69.7	8.35799	7.64425	7.91474
69.8	8.46945	7.68728	7.92182		69.8	8.37136	7.66582	7.89599		69.8	8.36758	7.63545	7.89847
69.9	8.46577	7.6908	7.91553		69.9	8.36867	7.66598	7.89441		69.9	8.37351	7.64354	7.89861
70	8.47158	7.69048	7.92137		70	8.38373	7.66741	7.89551		70	8.36726	7.64874	7.89592
70.1	8.47535	7.68918	7.92199		70.1	8.369	7.66251	7.89145		70.1	8.3646	7.63958	7.89265
70.2	8.45323	7.67983	7.91498		70.2	8.36793	7.66171	7.89822		70.2	8.35848	7.64573	7.90889
70.3	8.46486	7.68799	7.92205		70.3	8.3662	7.66063	7.89961		70.3	8.36651	7.64224	7.90437
70.4	8.46436	7.68826	7.91914		70.4	8.36988	7.66338	7.89816		70.4	8.36552	7.6439	7.90707
70.5	8.47071	7.68497	7.91096		70.5	8.36561	7.66522	7.90408		70.5	8.37132	7.64375	7.90907
70.6	8.46724	7.68609	7.91962		70.6	8.38064	7.65711	7.8961		70.6	8.36476	7.64005	7.90713
70.7	8.47339	7.68951	7.91415		70.7	8.38024	7.66182	7.89407		70.7	8.35794	7.63039	7.91215
70.8	8.47271	7.67963	7.91845		70.8	8.37907	7.66175	7.88484		70.8	8.36883	7.63393	7.90019
70.9	8.46684	7.67974	7.92628		70.9	8.37905	7.66833	7.88464		70.9	8.37052	7.63331	7.90994
71	8.47207	7.68323	7.92388		71	8.38212	7.66703	7.89977		71	8.37451	7.63972	7.90389
71.1	8.4771	7.68923	7.94245		71.1	8.37064	7.66268	7.90263		71.1	8.37343	7.63306	7.90179
71.2	8.4695	7.68656	7.92733		71.2	8.37906	7.67317	7.89487		71.2	8.38326	7.64181	7.90075
71.3	8.4727	7.68317	7.92039		71.3	8.37066	7.66202	7.89932		71.3	8.37629	7.64462	7.8949
71.4	8.46295	7.68409	7.9251		71.4	8.36855	7.67116	7.89497		71.4	8.38266	7.64036	7.90039
71.5	8.47892	7.67977	7.92037		71.5	8.37925	7.64996	7.89384		71.5	8.36762	7.64616	7.90509
71.6	8.48392	7.68526	7.9207		71.6	8.37922	7.65842	7.8961		71.6	8.38343	7.64535	7.90545
71.7	8.47993	7.68792	7.92605		71.7	8.38207	7.65836	7.89594		71.7	8.37964	7.63363	7.9238
71.8	8.48262	7.68142	7.92287		71.8	8.37051	7.66609	7.88736		71.8	8.3673	7.65108	7.91529
71.9	8.47739	7.68054	7.92174		71.9	8.38874	7.66095	7.89553		71.9	8.3822	7.64119	7.90678
72	8.46926	7.68159	7.91466		72	8.3963	7.65812	7.89232		72	8.36573	7.64192	7.91246
72.1	8.47083	7.68159	7.92755		72.1	8.37671	7.66891	7.89259		72.1	8.37864	7.63441	7.91067
72.2	8.48849	7.69104	7.92505		72.2	8.38478	7.66362	7.8969		72.2	8.38544	7.62799	7.90538
72.3	8.46202	7.67767	7.92656		72.3	8.38889	7.65867	7.89884		72.3	8.38174	7.62921	7.90666
72.4	8.4752	7.69179	7.93985		72.4	8.37984	7.67212	7.88743		72.4	8.36855	7.63823	7.89727
72.5	8.47562	7.68608	7.93227		72.5	8.37908	7.66268	7.90268		72.5	8.38747	7.635	7.91075
72.6	8.47385	7.68927	7.92637		72.6	8.38316	7.6699	7.90176		72.6	8.38506	7.63913	7.90373
72.7	8.48051	7.68607	7.93309		72.7	8.38161	7.66823	7.89841		72.7	8.37885	7.641	7.89604
72.8	8.48523	7.6887	7.93911		72.8	8.37578	7.67151	7.89279		72.8	8.38166	7.65015	7.9048
72.9	8.48714	7.68459	7.92116		72.9	8.38657	7.66328	7.89331		72.9	8.38094	7.64439	7.91377
73	8.48185	7.69116	7.93472		73	8.37749	7.66297	7.89673		73	8.36883	7.64003	7.9089
73.1	8.48553	7.69371	7.92612		73.1	8.39077	7.66242	7.90353		73.1	8.37755	7.63985	7.90894
73.2	8.48651	7.6816	7.93335		73.2	8.38527	7.66374	7.88347		73.2	8.38923	7.64508	7.91551
73.3	8.49045	7.68535	7.9326		73.3	8.39594	7.6636	7.8918		73.3	8.38207	7.63993	7.91777
73.4	8.48307	7.68235	7.94153		73.4	8.39032	7.66313	7.88933		73.4	8.39059	7.64025	7.91351
73.5	8.48598	7.68528	7.94273		73.5	8.38581	7.66607	7.89949		73.5	8.38221	7.63619	7.91349
73.6	8.47985	7.68031	7.93028		73.6	8.38345	7.66161	7.89312		73.6	8.37808	7.64864	7.91136
73.7	8.47785	7.685	7.92606		73.7	8.38953	7.66968	7.89686		73.7	8.38583	7.6501	7.90461
73.8	8.47686	7.70257	7.93825		73.8	8.39287	7.66864	7.88748		73.8	8.38437	7.64606	7.90735
73.9	8.48461	7.69518	7.93379		73.9	8.40141	7.67176	7.89807		73.9	8.38593	7.64255	7.91041
74	8.48651	7.68683	7.93396		74	8.39122	7.66699	7.90133		74	8.38121	7.65221	7.90699
74.1	8.47827	7.69214	7.92981		74.1	8.40453	7.67811	7.88409		74.1	8.38778	7.64591	7.91402
74.2	8.4893	7.68565	7.92288		74.2	8.4118	7.66863	7.89818		74.2	8.38001	7.64843	7.92319
74.3	8.47884	7.68181	7.9347		74.3	8.39578	7.66337	7.88426		74.3	8.39029	7.6494	7.91931
74.4	8.49263	7.68363	7.93475		74.4	8.38764	7.66504	7.89404		74.4	8.37419	7.64121	7.91523
74.5	8.49286	7.68519	7.93142		74.5	8.39624	7.67351	7.88481		74.5	8.38717	7.63948	7.91932
74.6	8.48752	7.68447	7.93007		74.6	8.38754	7.66087	7.89497		74.6	8.38911	7.65367	7.90263
74.7	8.48656	7.6869	7.93383		74.7	8.40308	7.67389	7.89151		74.7	8.37449	7.64239	7.9163
74.8	8.48429	7.67654	7.92948		74.8	8.40143	7.67294	7.89869		74.8	8.38327	7.63229	7.91606
74.9	8.48381	7.67872	7.93633		74.9	8.40054	7.67472	7.90048		74.9	8.39069	7.64754	7.91885
75	8.48515	7.69168	7.94705		75	8.40417	7.67499	7.89824		75	8.37973	7.64507	7.90655
75.1	8.49551	7.68973	7.93363		75.1	8.41222	7.66654	7.90237		75.1	8.38611	7.64881	7.91378
75.2	8.48489	7.69346	7.92821		75.2	8.39867	7.68004	7.89703		75.2	8.38318	7.64698	7.90749
75.3	8.49131	7.69175	7.92789		75.3	8.39293	7.67881	7.89598		75.3	8.3961	7.65635	7.91366
75.4	8.49062	7.69311	7.93633		75.4	8.38874	7.67012	7.90074		75.4	8.38758	7.65715	7.91484
75.5	8.49358	7.68391	7.93531		75.5	8.39874	7.6576	7.89965		75.5	8.3875	7.64793	7.90929
75.6	8.50307	7.67411	7.94675		75.6	8.4103	7.65955	7.90684		75.6	8.38383	7.65145	7.92464
75.7	8.4964	7.6829	7.93055		75.7	8.40344	7.66586	7.89952		75.7	8.38322	7.65375	7.91715
75.8	8.50122	7.68083	7.93764		75.8	8.39516	7.66234	7.90812		75.8	8.39596	7.64306	7.91951
75.9	8.49403	7.68594	7.93862		75.9	8.40242	7.67101	7.90415		75.9	8.39665	7.64953	7.9234
76	8.49636	7.68036	7.93023		76	8.40269	7.68062	7.89886		76	8.39515	7.64943	7.92829
76.1	8.48147	7.68855	7.93401		76.1	8.40622	7.66806	7.90604		76.1	8.3974	7.64329	7.90828
76.2	8.49142	7.69232	7.94879		76.2	8.40521	7.67367	7.91178		76.2	8.37996	7.6583	7.91698
76.3	8.5024	7.68655	7.93564		76.3	8.40659	7.66871	7.90056		76.3	8.39718	7.65052	7.92489
76.4	8.49443	7.69284	7.93567		76.4	8.40088	7.67573	7.90732		76.4	8.38287	7.6475	7.90604
76.5	8.50697	7.69761	7.93124		76.5	8.40203	7.66082	7.91224		76.5	8.39163	7.6573	7.91203
76.6	8.51332	7.69364	7.94423		76.6	8.40748	7.67981	7.90458		76.6	8.39392	7.64943	7.91728
76.7	8.48215	7.68453	7.93189		76.7	8.39336	7.66715	7.89588		76.7	8.3872	7.65639	7.90863
76.8	8.50569	7.68401	7.9344		76.8	8.40852	7.66463	7.89318		76.8	8.39114	7.64718	7.92425
76.9	8.49448	7.69318	7.93566		76.9	8.41621	7.66834	7.89772		76.9	8.3982	7.65497	7.92405
77	8.49952	7.68378	7.93399		77	8.40745	7.66517	7.89574		77	8.40625	7.64467	7.91961
77.1	8.49889	7.68358	7.93205		77.1	8.40487	7.67615	7.90821		77.1	8.39831	7.64306	7.91853
77.2	8.50968	7.69069	7.94496		77.2	8.40877	7.66696	7.91239		77.2	8.39196	7.65718	7.91993
77.3	8.50237	7.68723	7.93426		77.3	8.39491	7.6763	7.90653		77.3	8.40466	7.64001	7.91488
77.4	8.50201	7.69441	7.94169		77.4	8.40644	7.66731	7.90641		77.4	8.39334	7.6443	7.9136
77.5	8.50578	7.68952	7.93603		77.5	8.39846	7.67346	7.91581		77.5	8.38644	7.63822	7.91883
77.6	8.51055	7.6948	7.93556		77.6	8.39521	7.67107	7.91383		77.6	8.39044	7.64814	7.92344
77.7	8.50023	7.69565	7.93467		77.7	8.39698	7.67929	7.89897		77.7	8.38944	7.65013	7.92254
77.8	8.49992	7.69872	7.93584		77.8	8.41824	7.6662	7.90306		77.8	8.38905	7.63743	7.91743
77.9	8.49531	7.68841	7.94933		77.9	8.41478	7.67002	7.89948		77.9	8.38484	7.65427	7.91406
78	8.5049	7.69401	7.94461		78	8.41469	7.68112	7.90552		78	8.39824	7.63922	7.91697
78.1	8.50379	7.6953	7.93962		78.1	8.41474	7.66585	7.91424		78.1	8.39236	7.65905	7.91451
78.2	8.50152	7.6951	7.94878		78.2	8.40995	7.67043	7.91175		78.2	8.397	7.66278	7.92413
78.3	8.49819	7.68628	7.94257		78.3	8.40946	7.66789	7.91573		78.3	8.39514	7.65207	7.91828
78.4	8.52664	7.6859	7.94428		78.4	8.40171	7.66728	7.90288		78.4	8.39915	7.65371	7.92563
78.5	8.50709	7.6787	7.94594		78.5	8.40434	7.66899	7.90778		78.5	8.39952	7.65447	7.91717
78.6	8.5075	7.69703	7.94691		78.6	8.40885	7.67602	7.90977		78.6	8.39301	7.6484	7.93434
78.7	8.51746	7.68799	7.94518		78.7	8.41473	7.67114	7.91167		78.7	8.40717	7.64833	7.92426
78.8	8.51209	7.68661	7.94585		78.8	8.41037	7.67268	7.90978		78.8	8.39592	7.65017	7.92536
78.9	8.50702	7.68695	7.93522		78.9	8.40887	7.66588	7.91486		78.9	8.39512	7.65048	7.91541
79	8.50523	7.68949	7.93545		79	8.40365	7.67005	7.90586		79	8.39805	7.64993	7.91528
79.1	8.51312	7.69303	7.93761		79.1	8.41126	7.67875	7.90961		79.1	8.41028	7.65629	7.91844
79.2	8.52129	7.69559	7.92761		79.2	8.42539	7.67469	7.9075		79.2	8.40064	7.64893	7.91374
79.3	8.51188	7.68587	7.94359		79.3	8.42332	7.66212	7.90957		79.3	8.40801	7.64839	7.92252
79.4	8.51189	7.69469	7.94308		79.4	8.41905	7.67176	7.90612		79.4	8.4032	7.64679	7.93272
79.5	8.50794	7.68201	7.94605		79.5	8.41793	7.67399	7.91675		79.5	8.41254	7.6538	7.92434
79.6	8.52141	7.69308	7.94183		79.6	8.42483	7.66172	7.91135		79.6	8.41262	7.65588	7.92566
79.7	8.51738	7.69096	7.95231		79.7	8.41662	7.66474	7.92283		79.7	8.41437	7.64249	7.91339
79.8	8.5104	7.68415	7.94507		79.8	8.4151	7.65726	7.91587		79.8	8.42189	7.64934	7.93651
79.9	8.51231	7.6937	7.94186		79.9	8.41564	7.6726	7.91567		79.9	8.40978	7.64136	7.9297
80	8.50664	7.68914	7.94745		80	8.41659	7.67266	7.9194		80	8.39819	7.64067	7.93332
80.1	8.51254	7.6943	7.93662		80.1	8.41493	7.67085	7.91698		80.1	8.41039	7.65406	7.92823
80.2	8.50783	7.6946	7.95581		80.2	8.42134	7.67554	7.91014		80.2	8.40698	7.65233	7.92513
80.3	8.52055	7.69807	7.94272		80.3	8.42314	7.66586	7.91453		80.3	8.40593	7.65208	7.91826
80.4	8.51403	7.7058	7.95036		80.4	8.42683	7.67448	7.9056		80.4	8.40755	7.65354	7.91874
80.5	8.50854	7.68766	7.94844		80.5	8.41386	7.6795	7.90916		80.5	8.40932	7.65131	7.9095
80.6	8.51262	7.6968	7.94662		80.6	8.42904	7.67881	7.91939		80.6	8.41446	7.65228	7.93121
80.7	8.5178	7.68654	7.952		80.7	8.42982	7.67598	7.91649		80.7	8.41399	7.64819	7.91018
80.8	8.51615	7.70256	7.95317		80.8	8.42256	7.67911	7.91243		80.8	8.41476	7.65317	7.9268
80.9	8.53168	7.68973	7.95569		80.9	8.43108	7.67695	7.91452		80.9	8.42004	7.65044	7.92135
81	8.51728	7.68801	7.94434		81	8.42034	7.67638	7.91707		81	8.41193	7.65506	7.92409
81.1	8.51959	7.69573	7.95779		81.1	8.42078	7.67188	7.91639		81.1	8.41566	7.64831	7.93318
81.2	8.52691	7.6888	7.9504		81.2	8.42586	7.67703	7.91383		81.2	8.4167	7.63839	7.93705
81.3	8.52151	7.68705	7.95077		81.3	8.41892	7.67863	7.91692		81.3	8.41445	7.64364	7.92864
81.4	8.52772	7.70507	7.93914		81.4	8.42485	7.67306	7.92275		81.4	8.40797	7.65756	7.93056
81.5	8.5253	7.6991	7.94238		81.5	8.42154	7.66938	7.92277		81.5	8.40439	7.64921	7.92953
81.6	8.5221	7.69665	7.94476		81.6	8.4271	7.67714	7.92677		81.6	8.41064	7.64996	7.91698
81.7	8.52455	7.69712	7.94582		81.7	8.42205	7.66145	7.90628		81.7	8.41789	7.66037	7.92129
81.8	8.52934	7.68616	7.95587		81.8	8.43201	7.6789	7.91083		81.8	8.40598	7.65384	7.93292
81.9	8.52841	7.69532	7.94745		81.9	8.42249	7.67478	7.91385		81.9	8.40787	7.6495	7.92633
82	8.52183	7.68748	7.94265		82	8.42696	7.67797	7.91646		82	8.41968	7.66084	7.92775
82.1	8.53593	7.68631	7.95612		82.1	8.43947	7.6714	7.91651		82.1	8.41701	7.65691	7.9322
82.2	8.52953	7.69402	7.95748		82.2	8.42783	7.67083	7.91947		82.2	8.41755	7.64308	7.93611
82.3	8.53714	7.68085	7.94916		82.3	8.42868	7.67422	7.92446		82.3	8.42326	7.65367	7.92357
82.4	8.53554	7.68843	7.94897		82.4	8.43284	7.67334	7.92203		82.4	8.41758	7.65048	7.92526
82.5	8.53383	7.69536	7.96441		82.5	8.42839	7.66787	7.93259		82.5	8.42659	7.64885	7.92733
82.6	8.52466	7.69687	7.94118		82.6	8.42741	7.6793	7.91568		82.6	8.41892	7.65086	7.93645
82.7	8.52881	7.69117	7.94003		82.7	8.42742	7.67175	7.93098		82.7	8.415	7.65199	7.92984
82.8	8.52749	7.69536	7.95195		82.8	8.43428	7.67316	7.91755		82.8	8.42807	7.64514	7.92581
82.9	8.52917	7.69342	7.94941		82.9	8.43345	7.68442	7.91172		82.9	8.41758	7.64698	7.92683
83	8.52616	7.68875	7.94949		83	8.44151	7.67794	7.92075		83	8.4231	7.65976	7.92116
83.1	8.52876	7.69352	7.94842		83.1	8.43297	7.67941	7.92625		83.1	8.42295	7.65883	7.92865
83.2	8.51954	7.68647	7.959		83.2	8.44396	7.67893	7.92396		83.2	8.41713	7.65583	7.92138
83.3	8.52837	7.69939	7.95342		83.3	8.44047	7.6797	7.92115		83.3	8.41623	7.66586	7.93138
83.4	8.53294	7.69139	7.96139		83.4	8.42576	7.68211	7.92689		83.4	8.4267	7.66034	7.92912
83.5	8.53378	7.69713	7.94914		83.5	8.44291	7.67078	7.92709		83.5	8.42736	7.65307	7.91419
83.6	8.52852	7.70393	7.94752		83.6	8.42773	7.67171	7.92332		83.6	8.41725	7.66376	7.92359
83.7	8.53223	7.69978	7.95146		83.7	8.43912	7.67834	7.93111		83.7	8.42436	7.65213	7.92593
83.8	8.54159	7.70395	7.94342		83.8	8.43566	7.66841	7.91779		83.8	8.4145	7.65078	7.9266
83.9	8.53559	7.69945	7.93999		83.9	8.43307	7.68032	7.91949		83.9	8.41573	7.65804	7.92114
84	8.53443	7.69669	7.95294		84	8.4358	7.68019	7.90931		84	8.42029	7.65919	7.92905
84.1	8.52647	7.69999	7.95083		84.1	8.44754	7.67245	7.9222		84.1	8.42017	7.6484	7.92199
84.2	8.52724	7.699	7.95998		84.2	8.43912	7.67754	7.9058		84.2	8.41807	7.64337	7.92713
84.3	8.52999	7.70451	7.96803		84.3	8.43685	7.67473	7.92117		84.3	8.43253	7.65776	7.92799
84.4	8.53301	7.69364	7.95831		84.4	8.44098	7.67757	7.91355		84.4	8.42973	7.65961	7.92085
84.5	8.53142	7.69058	7.95989		84.5	8.43835	7.67591	7.91622		84.5	8.42816	7.65495	7.92647
84.6	8.53239	7.69429	7.96127		84.6	8.43494	7.67171	7.91745		84.6	8.43126	7.65639	7.92236
84.7	8.54122	7.69242	7.96264		84.7	8.44144	7.67221	7.92462		84.7	8.43716	7.6538	7.9374
84.8	8.54274	7.69997	7.9541		84.8	8.42954	7.6771	7.9244		84.8	8.42968	7.65882	7.92327
84.9	8.54915	7.69104	7.94587		84.9	8.42951	7.66931	7.91287		84.9	8.4314	7.65286	7.93663
85	8.53217	7.69875	7.95523		85	8.4409	7.67566	7.92621		85	8.43605	7.65603	7.93483
85.1	8.54143	7.69666	7.95467		85.1	8.44196	7.67554	7.92584		85.1	8.43974	7.65504	7.93387
85.2	8.54405	7.69052	7.95161		85.2	8.445	7.67258	7.92525		85.2	8.42768	7.6555	7.93346
85.3	8.53707	7.70265	7.96084		85.3	8.44627	7.67491	7.91583		85.3	8.4417	7.65251	7.92565
85.4	8.54051	7.69105	7.95703		85.4	8.43996	7.68991	7.92584		85.4	8.4308	7.65131	7.94039
85.5	8.54013	7.69928	7.97277		85.5	8.44204	7.67457	7.92657		85.5	8.4406	7.66244	7.93585
85.6	8.54346	7.69598	7.96671		85.6	8.45173	7.68482	7.92305		85.6	8.44089	7.66137	7.92593
85.7	8.53448	7.68999	7.95762		85.7	8.44523	7.68828	7.91924		85.7	8.43269	7.65528	7.92982
85.8	8.54486	7.70176	7.95197		85.8	8.44106	7.68564	7.92234		85.8	8.44146	7.65173	7.93319
85.9	8.53623	7.69226	7.96147		85.9	8.4394	7.68674	7.92828		85.9	8.43929	7.65625	7.93788
86	8.5438	7.69097	7.96191		86	8.44975	7.68021	7.92837		86	8.43365	7.65977	7.9327
86.1	8.54517	7.68917	7.95876		86.1	8.43573	7.68421	7.91819		86.1	8.43946	7.65403	7.93942
86.2	8.54657	7.69282	7.95195		86.2	8.44993	7.66644	7.92677		86.2	8.43374	7.6493	7.92995
86.3	8.54064	7.69368	7.95755		86.3	8.43268	7.67494	7.92205		86.3	8.43273	7.6533	7.93798
86.4	8.56701	7.70631	7.9572		86.4	8.43584	7.67394	7.9364		86.4	8.44063	7.66062	7.93081
86.5	8.54408	7.69955	7.95862		86.5	8.44673	7.67706	7.93493		86.5	8.43807	7.66122	7.94571
86.6	8.54472	7.69679	7.95905		86.6	8.43872	7.68158	7.92122		86.6	8.45106	7.665	7.94485
86.7	8.54784	7.6974	7.96527		86.7	8.44904	7.67899	7.92868		86.7	8.44652	7.66028	7.93977
86.8	8.53917	7.68957	7.96679		86.8	8.45602	7.66833	7.93009		86.8	8.43642	7.65911	7.93285
86.9	8.53964	7.69376	7.96549		86.9	8.44721	7.6809	7.92752		86.9	8.44439	7.66701	7.92657
87	8.54024	7.69071	7.96326		87	8.45518	7.6791	7.93441		87	8.44915	7.66401	7.93482
87.1	8.54426	7.69109	7.96089		87.1	8.44837	7.68852	7.92852		87.1	8.45104	7.65616	7.9303
87.2	8.54281	7.69177	7.96383		87.2	8.44684	7.68272	7.92965		87.2	8.45483	7.6563	7.93454
87.3	8.53931	7.69313	7.96671		87.3	8.43939	7.67381	7.92629		87.3	8.44034	7.65432	7.91596
87.4	8.54329	7.69951	7.95564		87.4	8.44099	7.68306	7.92429		87.4	8.4385	7.65018	7.9375
87.5	8.55239	7.70206	7.95826		87.5	8.44562	7.67712	7.93273		87.5	8.43855	7.6574	7.93676
87.6	8.54631	7.70449	7.94871		87.6	8.44857	7.6779	7.91904		87.6	8.43859	7.66365	7.92646
87.7	8.55956	7.70105	7.96018		87.7	8.44984	7.67096	7.92454		87.7	8.43678	7.65633	7.93459
87.8	8.5473	7.68997	7.96441		87.8	8.45093	7.67753	7.92088		87.8	8.44931	7.6581	7.93763
87.9	8.55312	7.70671	7.96278		87.9	8.45558	7.67502	7.92823		87.9	8.45233	7.66365	7.92898
88	8.55502	7.70602	7.96519		88	8.45618	7.68118	7.91793		88	8.44609	7.66935	7.93123
88.1	8.55357	7.70112	7.96636		88.1	8.44843	7.6746	7.92505		88.1	8.45335	7.66665	7.94031
88.2	8.54932	7.70272	7.97029		88.2	8.45813	7.67719	7.926		88.2	8.45015	7.66033	7.92619
88.3	8.54529	7.69208	7.96631		88.3	8.45349	7.68068	7.92611		88.3	8.44773	7.65009	7.92727
88.4	8.54447	7.68841	7.96904		88.4	8.44804	7.69426	7.92361		88.4	8.46616	7.65618	7.93457
88.5	8.54925	7.69158	7.96891		88.5	8.4544	7.67665	7.92953		88.5	8.4485	7.65217	7.93464
88.6	8.54898	7.70656	7.97785		88.6	8.44516	7.68043	7.92501		88.6	8.44606	7.65831	7.93457
88.7	8.55545	7.69543	7.97015		88.7	8.44855	7.68876	7.91601		88.7	8.43647	7.65761	7.93022
88.8	8.56031	7.69611	7.96036		88.8	8.46225	7.69111	7.93212		88.8	8.44076	7.66582	7.93611
88.9	8.54183	7.70186	7.96007		88.9	8.46036	7.67726	7.93307		88.9	8.44157	7.66705	7.94088
89	8.5543	7.7007	7.96747		89	8.45196	7.68256	7.91821		89	8.43717	7.65415	7.9309
89.1	8.56397	7.69725	7.96125		89.1	8.46677	7.66636	7.92764		89.1	8.45807	7.65696	7.94419
89.2	8.56232	7.69827	7.97759		89.2	8.4599	7.6868	7.91484		89.2	8.45613	7.66326	7.94884
89.3	8.55249	7.69926	7.96089		89.3	8.45092	7.67972	7.91923		89.3	8.45592	7.66151	7.933
89.4	8.55317	7.69355	7.96811		89.4	8.45684	7.68239	7.92143		89.4	8.46128	7.6583	7.93809
89.5	8.54964	7.70073	7.96703		89.5	8.4597	7.68764	7.93645		89.5	8.46687	7.65598	7.92956
89.6	8.56855	7.68899	7.97358		89.6	8.45694	7.69033	7.92756		89.6	8.45649	7.66411	7.94196
89.7	8.56132	7.68752	7.9687		89.7	8.46464	7.68526	7.92329		89.7	8.46518	7.65054	7.94254
89.8	8.55818	7.691	7.96309		89.8	8.46436	7.69747	7.93422		89.8	8.45961	7.66668	7.93551
89.9	8.55652	7.70076	7.96637		89.9	8.45991	7.68421	7.92696		89.9	8.45167	7.6452	7.93423
90	8.5596	7.69899	7.9672		90	8.45709	7.67851	7.93199		90	8.45622	7.64026	7.93827
90.1	8.56136	7.69337	7.96773		90.1	8.46208	7.69297	7.92818		90.1	8.46701	7.6547	7.9398
90.2	8.55839	7.69686	7.97122		90.2	8.46797	7.67775	7.92836		90.2	8.44616	7.67165	7.94219
90.3	8.57087	7.70529	7.97382		90.3	8.46867	7.67007	7.9292		90.3	8.44401	7.66118	7.95085
90.4	8.56248	7.70672	7.96637		90.4	8.46379	7.6747	7.92231		90.4	8.45603	7.66126	7.94374
90.5	8.57781	7.70144	7.97198		90.5	8.46706	7.67552	7.92847		90.5	8.44828	7.66106	7.94996
90.6	8.56756	7.6991	7.96196		90.6	8.46925	7.67847	7.92339		90.6	8.45029	7.65781	7.94825
90.7	8.5668	7.70173	7.97573		90.7	8.45777	7.68006	7.9202		90.7	8.4495	7.65553	7.94233
90.8	8.55531	7.69816	7.97242		90.8	8.45585	7.67842	7.92713		90.8	8.45556	7.66689	7.93649
90.9	8.56152	7.70398	7.96802		90.9	8.46546	7.67825	7.93462		90.9	8.45921	7.66021	7.9439
91	8.56398	7.69848	7.977		91	8.46653	7.68847	7.93063		91	8.45581	7.65014	7.93743
91.1	8.56544	7.69785	7.95914		91.1	8.46673	7.68515	7.92938		91.1	8.45541	7.64966	7.951
91.2	8.56692	7.70566	7.96931		91.2	8.46773	7.67975	7.92941		91.2	8.45379	7.65815	7.94865
91.3	8.56736	7.70299	7.9703		91.3	8.46729	7.68536	7.93202		91.3	8.44877	7.64902	7.94458
91.4	8.57091	7.71225	7.96753		91.4	8.47748	7.68812	7.92798		91.4	8.44703	7.65846	7.94721
91.5	8.56019	7.70913	7.95613		91.5	8.46712	7.68073	7.92499		91.5	8.45133	7.66012	7.94744
91.6	8.56446	7.69822	7.96223		91.6	8.47942	7.6792	7.92202		91.6	8.4487	7.65894	7.94019
91.7	8.5653	7.71793	7.97675		91.7	8.48012	7.67714	7.92934		91.7	8.4478	7.66264	7.94731
91.8	8.57209	7.71159	7.97433		91.8	8.4806	7.67364	7.9316		91.8	8.45111	7.66209	7.94481
91.9	8.56212	7.70787	7.97728		91.9	8.47092	7.68415	7.93011		91.9	8.46198	7.6511	7.9404
92	8.56189	7.70449	7.97529		92	8.48025	7.682	7.93502		92	8.45713	7.659	7.94807
92.1	8.56806	7.69761	7.96733		92.1	8.46292	7.68668	7.92792		92.1	8.4594	7.65739	7.93635
92.2	8.56223	7.71251	7.97249		92.2	8.4715	7.6842	7.93992		92.2	8.45833	7.66103	7.94352
92.3	8.57625	7.70563	7.97809		92.3	8.46286	7.70043	7.93357		92.3	8.45384	7.65267	7.93514
92.4	8.55995	7.70732	7.97034		92.4	8.47095	7.68199	7.93797		92.4	8.45903	7.66551	7.9466
92.5	8.56818	7.70316	7.96577		92.5	8.47554	7.6919	7.93319		92.5	8.45689	7.65855	7.94579
92.6	8.57371	7.7099	7.96259		92.6	8.47976	7.68813	7.9304		92.6	8.4534	7.65833	7.94263
92.7	8.58303	7.71757	7.97354		92.7	8.47183	7.67985	7.91961		92.7	8.45322	7.6621	7.94365
92.8	8.56975	7.71266	7.96567		92.8	8.47964	7.68277	7.93237		92.8	8.46237	7.66196	7.94433
92.9	8.58066	7.70074	7.98169		92.9	8.47148	7.69262	7.92846		92.9	8.45703	7.66251	7.94863
93	8.57636	7.71408	7.98002		93	8.47873	7.68051	7.92679		93	8.47858	7.67074	7.95229
93.1	8.57892	7.70979	7.97442		93.1	8.47085	7.68157	7.93037		93.1	8.48468	7.66157	7.95061
93.2	8.57641	7.70504	7.96388		93.2	8.48599	7.68853	7.93457		93.2	8.47822	7.65759	7.95712
93.3	8.57967	7.71123	7.98052		93.3	8.47023	7.68207	7.92859		93.3	8.47143	7.65418	7.94157
93.4	8.57878	7.70091	7.96884		93.4	8.46999	7.67714	7.9309		93.4	8.46062	7.64842	7.95999
93.5	8.56888	7.71881	7.9729		93.5	8.47553	7.68071	7.94053		93.5	8.46999	7.65588	7.93919
93.6	8.57043	7.7065	7.96993		93.6	8.47006	7.68822	7.93786		93.6	8.46209	7.64846	7.94791
93.7	8.56963	7.70804	7.97873		93.7	8.47851	7.69487	7.94226		93.7	8.46893	7.6684	7.94874
93.8	8.56794	7.70576	7.96654		93.8	8.4823	7.68875	7.92761		93.8	8.46975	7.66042	7.94311
93.9	8.57743	7.70386	7.96124		93.9	8.48026	7.68723	7.94177		93.9	8.4795	7.66786	7.94049
94	8.57085	7.71147	7.97084		94	8.4779	7.68682	7.93797		94	8.47395	7.65374	7.95486
94.1	8.57132	7.7081	7.97346		94.1	8.48989	7.69044	7.9276		94.1	8.47155	7.65893	7.95073
94.2	8.57723	7.70989	7.9796		94.2	8.48367	7.68097	7.92939		94.2	8.47189	7.6672	7.95488
94.3	8.57427	7.69787	7.97214		94.3	8.48078	7.67594	7.92947		94.3	8.47272	7.66141	7.94226
94.4	8.58547	7.70684	7.97433		94.4	8.48469	7.68107	7.93229		94.4	8.47182	7.65552	7.94839
94.5	8.57414	7.7044	7.97414		94.5	8.47763	7.67842	7.94361		94.5	8.47798	7.66855	7.95891
94.6	8.58168	7.70327	7.97868		94.6	8.48138	7.69842	7.9288		94.6	8.4832	7.65172	7.94681
94.7	8.58554	7.71364	7.98513		94.7	8.46481	7.67958	7.94033		94.7	8.47371	7.65396	7.95137
94.8	8.58461	7.70276	7.98338		94.8	8.48191	7.68207	7.93799		94.8	8.47264	7.65078	7.9531
94.9	8.5811	7.72299	7.97855		94.9	8.4796	7.68751	7.93365		94.9	8.46436	7.64928	7.95195
95	8.57145	7.70653	7.97369		95	8.49201	7.68064	7.94784		95	8.46722	7.65824	7.93761
95.1	8.57692	7.71106	7.96955		95.1	8.48103	7.69182	7.92732		95.1	8.48566	7.66606	7.94645
95.2	8.58826	7.71448	7.97676		95.2	8.4861	7.68726	7.94201		95.2	8.47592	7.65624	7.94494
95.3	8.57937	7.72342	7.97164		95.3	8.48172	7.68865	7.94086		95.3	8.46985	7.66494	7.94143
95.4	8.58265	7.70165	7.97643		95.4	8.48777	7.68612	7.93351		95.4	8.47755	7.66761	7.95521
95.5	8.5912	7.70645	7.97857		95.5	8.48769	7.6751	7.92605		95.5	8.47545	7.66726	7.9481
95.6	8.58943	7.7082	7.97788		95.6	8.47807	7.68716	7.94281		95.6	8.47934	7.67063	7.95384
95.7	8.59419	7.70911	7.97865		95.7	8.48229	7.6759	7.9364		95.7	8.4766	7.66412	7.96338
95.8	8.58683	7.70409	7.97445		95.8	8.48542	7.68707	7.94202		95.8	8.47364	7.65968	7.9518
95.9	8.58346	7.7097	7.96987		95.9	8.48374	7.68785	7.93723		95.9	8.47338	7.6595	7.95169
96	8.58195	7.70569	7.98106		96	8.49048	7.69179	7.93186		96	8.47564	7.67076	7.95077
96.1	8.58685	7.7139	7.97497		96.1	8.497	7.69566	7.94496		96.1	8.48293	7.66086	7.95541
96.2	8.58071	7.71996	7.97692		96.2	8.4981	7.69247	7.94227		96.2	8.47166	7.67136	7.95002
96.3	8.58748	7.71435	7.97567		96.3	8.48461	7.68252	7.95029		96.3	8.48138	7.66506	7.95311
96.4	8.58314	7.71724	7.97566		96.4	8.48412	7.6871	7.92597		96.4	8.48118	7.67287	7.9499
96.5	8.58262	7.71123	7.97735		96.5	8.49836	7.68814	7.93863		96.5	8.47556	7.67335	7.94527
96.6	8.58266	7.71514	7.97335		96.6	8.4941	7.69726	7.93588		96.6	8.48844	7.66891	7.95246
96.7	8.59904	7.71512	7.9795		96.7	8.47954	7.68634	7.93023		96.7	8.49174	7.6709	7.95253
96.8	8.59221	7.7079	7.98453		96.8	8.48146	7.67505	7.9375		96.8	8.48585	7.66847	7.95082
96.9	8.58992	7.70813	7.98504		96.9	8.4842	7.67732	7.94177		96.9	8.4905	7.67334	7.95313
97	8.58571	7.71464	7.97838		97	8.47605	7.68489	7.9434		97	8.49073	7.67289	7.95654
97.1	8.59616	7.71718	7.98005		97.1	8.47717	7.68621	7.9484		97.1	8.47792	7.65946	7.96835
97.2	8.59283	7.71079	7.98346		97.2	8.49028	7.69377	7.94844		97.2	8.4824	7.66316	7.96442
97.3	8.5943	7.71743	7.97534		97.3	8.49811	7.69351	7.95222		97.3	8.49281	7.66907	7.94675
97.4	8.58965	7.71527	7.97402		97.4	8.493	7.68389	7.96172		97.4	8.47909	7.68154	7.95173
97.5	8.59125	7.72121	7.98289		97.5	8.48925	7.68551	7.94835		97.5	8.47716	7.67044	7.95353
97.6	8.59115	7.71049	7.98033		97.6	8.49828	7.68799	7.94775		97.6	8.48303	7.66941	7.95922
97.7	8.58458	7.71635	7.97621		97.7	8.49422	7.68333	7.95119		97.7	8.48613	7.67071	7.94907
97.8	8.58758	7.71691	7.9762		97.8	8.49663	7.68811	7.94907		97.8	8.48554	7.66104	7.95737
97.9	8.5817	7.71948	7.98987		97.9	8.48423	7.68096	7.93732		97.9	8.48212	7.66452	7.95253
98	8.58977	7.70141	7.97603		98	8.49195	7.69331	7.94681		98	8.49241	7.65385	7.9641
98.1	8.59584	7.71289	7.99047		98.1	8.48208	7.69652	7.94184		98.1	8.48967	7.66281	7.95223
98.2	8.58465	7.7074	7.98568		98.2	8.48239	7.69616	7.94038		98.2	8.49033	7.65356	7.95633
98.3	8.58741	7.71082	7.98364		98.3	8.48669	7.69136	7.93761		98.3	8.48556	7.65728	7.95392
98.4	8.5938	7.71575	7.98951		98.4	8.49657	7.69831	7.93426		98.4	8.48885	7.66067	7.95667
98.5	8.59452	7.70638	7.98129		98.5	8.49039	7.69172	7.94862		98.5	8.48448	7.66024	7.95082
98.6	8.59837	7.71824	7.98562		98.6	8.48574	7.68785	7.94721		98.6	8.48873	7.67253	7.94882
98.7	8.58304	7.71374	7.97666		98.7	8.49462	7.68977	7.94241		98.7	8.48365	7.67561	7.95043
98.8	8.58299	7.71711	7.98737		98.8	8.50665	7.68721	7.95175		98.8	8.49267	7.6756	7.95911
98.9	8.6026	7.70416	7.97518		98.9	8.49806	7.6905	7.94295		98.9	8.49003	7.66294	7.96052
99	8.59748	7.71249	7.97379		99	8.49368	7.69836	7.945		99	8.49659	7.67621	7.95853
99.1	8.57905	7.71103	7.98243		99.1	8.49961	7.69431	7.94725		99.1	8.49427	7.66714	7.94873
99.2	8.59025	7.69905	7.9895		99.2	8.49534	7.68789	7.94358		99.2	8.49862	7.67025	7.96291
99.3	8.58198	7.70584	7.98652		99.3	8.49787	7.68807	7.94959		99.3	8.49742	7.66513	7.96223
99.4	8.58683	7.70542	7.99235		99.4	8.50232	7.69411	7.94798		99.4	8.49493	7.66053	7.9705
99.5	8.59664	7.71575	7.98387		99.5	8.50051	7.69455	7.93833		99.5	8.49292	7.67064	7.95919
99.6	8.60521	7.70631	7.99108		99.6	8.4964	7.68913	7.94569		99.6	8.49017	7.66864	7.96037
99.7	8.59655	7.69992	7.98862		99.7	8.49706	7.69552	7.95202		99.7	8.47953	7.66248	7.96619
99.8	8.59234	7.71608	7.99259		99.8	8.49365	7.68925	7.95322		99.8	8.50035	7.67014	7.96053
99.9	8.60073	7.71276	7.98359		99.9	8.49025	7.69516	7.94964		99.9	8.4951	7.66747	7.97463
100	8.6019	7.71602	7.97114		100	8.50364	7.69819	7.94069		100	8.4851	7.67337	7.96327
100.1	8.59308	7.71305	7.9873		100.1	8.49872	7.70137	7.94865		100.1	8.48446	7.66315	7.9532
100.2	8.59776	7.7231	7.98635		100.2	8.50674	7.6897	7.94585		100.2	8.49699	7.67653	7.96
100.3	8.59797	7.7086	7.98245		100.3	8.50193	7.68027	7.94316		100.3	8.49108	7.68142	7.95461
100.4	8.59704	7.71957	7.98704		100.4	8.50126	7.68734	7.94909		100.4	8.49886	7.6676	7.96234
100.5	8.59297	7.71206	7.99254		100.5	8.50762	7.68339	7.93432		100.5	8.49233	7.66127	7.94504
100.6	8.57827	7.69969	7.97923		100.6	8.49839	7.69135	7.94421		100.6	8.49662	7.65703	7.96158
100.7	8.5868	7.71832	7.99615		100.7	8.50633	7.69128	7.93134		100.7	8.49964	7.66465	7.96029
100.8	8.59939	7.71219	7.99095		100.8	8.49196	7.70487	7.94444		100.8	8.49418	7.66616	7.96039
100.9	8.58587	7.72496	7.9957		100.9	8.50922	7.69481	7.94274		100.9	8.49576	7.67151	7.95656
101	8.60053	7.72083	7.99119		101	8.50264	7.69974	7.94603		101	8.50208	7.67439	7.97474
101.1	8.59936	7.72139	7.98827		101.1	8.50495	7.70558	7.95063		101.1	8.49219	7.67227	7.9637
101.2	8.59897	7.71273	7.98758		101.2	8.50354	7.69197	7.93874		101.2	8.49902	7.67247	7.95368
101.3	8.60209	7.71142	7.99797		101.3	8.50155	7.69905	7.94741		101.3	8.4959	7.67079	7.95969
101.4	8.6061	7.70937	7.99266		101.4	8.50283	7.69377	7.94089		101.4	8.50723	7.67126	7.96077
101.5	8.59876	7.72088	7.99047		101.5	8.5051	7.69088	7.93746		101.5	8.50414	7.67035	7.96174
101.6	8.60332	7.70688	7.98068		101.6	8.50129	7.6912	7.9511		101.6	8.50748	7.66153	7.94944
101.7	8.60061	7.71363	7.98767		101.7	8.49864	7.69883	7.95		101.7	8.50437	7.66757	7.94927
101.8	8.61024	7.7225	7.99723		101.8	8.50763	7.69245	7.94188		101.8	8.50121	7.66827	7.95787
101.9	8.60635	7.70905	7.99224		101.9	8.49997	7.6972	7.94199		101.9	8.49952	7.67055	7.95638
102	8.60365	7.71781	7.99308		102	8.50224	7.69066	7.9392		102	8.49666	7.67546	7.96176
102.1	8.6028	7.71452	7.98575		102.1	8.5102	7.70218	7.95184		102.1	8.50691	7.67208	7.96102
102.2	8.60597	7.71521	8.00488		102.2	8.5044	7.69945	7.94993		102.2	8.51622	7.66802	7.9618
102.3	8.60845	7.71737	8.0006		102.3	8.50742	7.69346	7.93774		102.3	8.49847	7.67083	7.9591
102.4	8.62253	7.71866	8.00211		102.4	8.51613	7.70063	7.94347		102.4	8.5089	7.67812	7.97081
102.5	8.60947	7.71416	7.99656		102.5	8.51071	7.69764	7.93341		102.5	8.50557	7.66861	7.96132
102.6	8.61218	7.7069	7.99389		102.6	8.51279	7.69133	7.96389		102.6	8.50616	7.67519	7.96212
102.7	8.61363	7.71017	7.99369		102.7	8.51185	7.69493	7.94831		102.7	8.50402	7.66847	7.96659
102.8	8.60885	7.71128	7.9934		102.8	8.51195	7.68812	7.94866		102.8	8.51423	7.67171	7.95269
102.9	8.61468	7.71244	7.99466		102.9	8.50468	7.69609	7.951		102.9	8.50544	7.67938	7.96356
103	8.61301	7.71411	7.98627		103	8.50497	7.69039	7.94988		103	8.50317	7.66852	7.94672
103.1	8.60808	7.72254	8.00044		103.1	8.50308	7.70008	7.94094		103.1	8.51713	7.66304	7.96979
103.2	8.60223	7.71346	7.9971		103.2	8.50745	7.69292	7.93802		103.2	8.503	7.66364	7.96574
103.3	8.59724	7.7195	7.99358		103.3	8.51011	7.69324	7.95051		103.3	8.50988	7.6736	7.96204
103.4	8.61175	7.71396	7.99832		103.4	8.5059	7.69506	7.95312		103.4	8.50393	7.67645	7.9779
103.5	8.61831	7.71277	7.99651		103.5	8.50931	7.69646	7.95264		103.5	8.50277	7.66502	7.97403
103.6	8.61261	7.71256	7.98962		103.6	8.51452	7.6972	7.94667		103.6	8.50521	7.67434	7.96708
103.7	8.60711	7.71803	7.98978		103.7	8.51733	7.68977	7.94358		103.7	8.51544	7.67185	7.9638
103.8	8.61416	7.71299	7.99305		103.8	8.51219	7.6913	7.95733		103.8	8.51247	7.67906	7.96768
103.9	8.6247	7.70458	7.99549		103.9	8.5168	7.67919	7.95868		103.9	8.51934	7.66775	7.96508
104	8.61991	7.70756	8.00095		104	8.51865	7.68864	7.9413		104	8.5057	7.68492	7.95622
104.1	8.6138	7.70866	7.9945		104.1	8.51726	7.68914	7.95614		104.1	8.50886	7.67554	7.95849
104.2	8.61071	7.71361	7.99086		104.2	8.52269	7.69387	7.95507		104.2	8.51197	7.66881	7.95286
104.3	8.61673	7.7173	8.00208		104.3	8.52036	7.69686	7.9545		104.3	8.51862	7.67247	7.96119
104.4	8.61389	7.71477	7.98692		104.4	8.51031	7.6933	7.94491		104.4	8.51129	7.66845	7.96332
104.5	8.61357	7.70558	7.99519		104.5	8.52113	7.70297	7.95153		104.5	8.51057	7.66031	7.96162
104.6	8.61544	7.71466	7.99745		104.6	8.52196	7.70213	7.94214		104.6	8.51877	7.67628	7.97011
104.7	8.61423	7.71234	7.99141		104.7	8.51948	7.69591	7.95597		104.7	8.51375	7.67332	7.96373
104.8	8.60893	7.7059	7.99272		104.8	8.51863	7.6951	7.94587		104.8	8.51162	7.67618	7.96253
104.9	8.60896	7.71082	7.99416		104.9	8.52496	7.69454	7.95248		104.9	8.50964	7.67687	7.97342
105	8.6213	7.71905	7.9892		105	8.52834	7.68682	7.94873		105	8.50189	7.67167	7.96026
105.1	8.61947	7.70261	8.00148		105.1	8.53248	7.6872	7.9502		105.1	8.50712	7.67645	7.96008
105.2	8.61598	7.70495	7.99859		105.2	8.52469	7.68989	7.94905		105.2	8.51368	7.66321	7.96768
105.3	8.62442	7.70694	7.99143		105.3	8.52116	7.69525	7.9504		105.3	8.52119	7.67229	7.96834
105.4	8.62737	7.70841	7.99468		105.4	8.511	7.69699	7.95544		105.4	8.51765	7.66937	7.9637
105.5	8.622	7.72279	7.98431		105.5	8.50548	7.69646	7.94784		105.5	8.51547	7.67072	7.95368
105.6	8.61875	7.71309	7.98925		105.6	8.52062	7.70443	7.95522		105.6	8.51529	7.67075	7.97367
105.7	8.61515	7.70343	7.9933		105.7	8.52358	7.69685	7.95469		105.7	8.50831	7.67784	7.96291
105.8	8.61058	7.71611	7.9955		105.8	8.51794	7.69159	7.94935		105.8	8.50905	7.66855	7.96374
105.9	8.61311	7.71528	8.00028		105.9	8.51715	7.69439	7.9462		105.9	8.51857	7.6719	7.95915
106	8.61063	7.7185	7.99741		106	8.51601	7.70804	7.95946		106	8.50307	7.67976	7.95755
106.1	8.61804	7.71257	7.98751		106.1	8.51086	7.69057	7.95814		106.1	8.50122	7.68822	7.97076
106.2	8.61894	7.70379	7.99144		106.2	8.51285	7.69166	7.96232		106.2	8.50887	7.66534	7.96167
106.3	8.61936	7.71181	7.98588		106.3	8.52006	7.68683	7.9521		106.3	8.51875	7.67329	7.96964
106.4	8.63691	7.72393	7.99853		106.4	8.52027	7.69877	7.94981		106.4	8.51642	7.67279	7.98261
106.5	8.63676	7.71553	8.00226		106.5	8.52159	7.69483	7.95883		106.5	8.51447	7.67963	7.97121
106.6	8.62805	7.71973	7.99171		106.6	8.51898	7.6951	7.95449		106.6	8.5146	7.67388	7.97082
106.7	8.62953	7.72692	8.00039		106.7	8.52041	7.69359	7.95385		106.7	8.5234	7.66013	7.95689
106.8	8.62606	7.71991	7.98423		106.8	8.51839	7.70836	7.94981		106.8	8.52511	7.6723	7.96911
106.9	8.62726	7.72846	7.99472		106.9	8.52439	7.70494	7.94894		106.9	8.52639	7.67587	7.97341
107	8.61987	7.7239	8.00684		107	8.51791	7.69271	7.95536		107	8.52493	7.67173	7.95773
107.1	8.6274	7.72149	7.99116		107.1	8.52526	7.69883	7.9541		107.1	8.52524	7.67065	7.95717
107.2	8.62331	7.7223	7.99733		107.2	8.52775	7.70412	7.95365		107.2	8.51666	7.67719	7.96106
107.3	8.6209	7.72323	8.00961		107.3	8.52542	7.69051	7.95327		107.3	8.51999	7.67323	7.96595
107.4	8.62519	7.70938	7.99567		107.4	8.53136	7.6958	7.94754		107.4	8.5131	7.66827	7.9638
107.5	8.62638	7.71286	7.99691		107.5	8.52937	7.69411	7.96169		107.5	8.51781	7.6757	7.96153
107.6	8.62716	7.71752	7.99779		107.6	8.52934	7.69331	7.94919		107.6	8.52497	7.67473	7.98312
107.7	8.632	7.71893	7.9954		107.7	8.54329	7.69388	7.96419		107.7	8.52317	7.66931	7.97709
107.8	8.63443	7.71995	7.99577		107.8	8.53055	7.69134	7.95994		107.8	8.52217	7.66412	7.96162
107.9	8.63317	7.72098	8.01244		107.9	8.53537	7.70227	7.94948		107.9	8.52773	7.67926	7.97244
108	8.63354	7.7407	7.99815		108	8.523	7.6964	7.94445		108	8.52526	7.67243	7.95721
108.1	8.63167	7.71263	8.00221		108.1	8.52771	7.69058	7.95648		108.1	8.52067	7.68151	7.96179
108.2	8.63325	7.71762	7.99667		108.2	8.52839	7.70495	7.95997		108.2	8.52596	7.68422	7.9694
108.3	8.63207	7.71986	7.99584		108.3	8.52782	7.69588	7.95623		108.3	8.52046	7.6849	7.96073
108.4	8.62792	7.71645	7.99422		108.4	8.53285	7.68888	7.94873		108.4	8.5227	7.67494	7.96035
108.5	8.62995	7.72266	8.00384		108.5	8.52498	7.69359	7.95773		108.5	8.52371	7.67066	7.96299
108.6	8.62759	7.72445	8.00348		108.6	8.53263	7.69858	7.9593		108.6	8.5269	7.67705	7.96354
108.7	8.62945	7.71975	7.99238		108.7	8.52714	7.69883	7.96444		108.7	8.52943	7.6801	7.97764
108.8	8.62699	7.71954	8.00375		108.8	8.52799	7.70184	7.95971		108.8	8.52154	7.66743	7.96816
108.9	8.63233	7.71335	8.0027		108.9	8.53645	7.69084	7.96531		108.9	8.531	7.67212	7.97296
109	8.63665	7.71775	8.00335		109	8.5277	7.7077	7.96651		109	8.52781	7.6711	7.96755
109.1	8.63109	7.71938	8.00853		109.1	8.52397	7.70105	7.96725		109.1	8.52305	7.6686	7.96398
109.2	8.63655	7.72613	8.00199		109.2	8.53523	7.70517	7.95963		109.2	8.5268	7.66368	7.96142
109.3	8.63367	7.72361	7.99162		109.3	8.52996	7.70244	7.96397		109.3	8.52946	7.67146	7.96557
109.4	8.63796	7.71801	8.00046		109.4	8.5341	7.70138	7.96297		109.4	8.5245	7.67551	7.96965
109.5	8.63402	7.72239	8.00281		109.5	8.53003	7.69467	7.95276		109.5	8.5288	7.67245	7.96133
109.6	8.63176	7.71645	8.00542		109.6	8.52877	7.69571	7.95392		109.6	8.52317	7.6801	7.95219
109.7	8.62924	7.71125	7.99991		109.7	8.53484	7.69472	7.96065		109.7	8.52799	7.67896	7.95412
109.8	8.63267	7.71632	7.99681		109.8	8.53409	7.69411	7.94803		109.8	8.52991	7.67613	7.96364
109.9	8.63462	7.72569	8.01032		109.9	8.54187	7.70235	7.94883		109.9	8.53093	7.6789	7.96287
110	8.63773	7.7247	8.01197		110	8.54294	7.69996	7.9472		110	8.52366	7.67761	7.95069
110.1	8.64447	7.73572	7.9989		110.1	8.53192	7.70536	7.96189		110.1	8.52797	7.67422	7.97214
110.2	8.64114	7.71521	7.99381		110.2	8.52853	7.70093	7.94913		110.2	8.53295	7.67786	7.9712
110.3	8.63906	7.72974	8.00707		110.3	8.53547	7.70166	7.96836		110.3	8.52613	7.67299	7.97153
110.4	8.64154	7.73298	8.00404		110.4	8.52584	7.71476	7.95959		110.4	8.53789	7.67729	7.9693
110.5	8.64209	7.72974	7.9962		110.5	8.53112	7.70779	7.96668		110.5	8.54235	7.68418	7.97136
110.6	8.64336	7.7329	7.99907		110.6	8.53585	7.70934	7.95948		110.6	8.53171	7.68345	7.97365
110.7	8.64355	7.73336	8.0053		110.7	8.53661	7.70946	7.95984		110.7	8.5223	7.67824	7.97502
110.8	8.63846	7.71965	7.99598		110.8	8.53636	7.69541	7.96693		110.8	8.53308	7.68173	7.9631
110.9	8.63209	7.71458	7.99562		110.9	8.54103	7.69681	7.96943		110.9	8.51806	7.68139	7.95242
111	8.63437	7.71804	8.00578		111	8.54188	7.68806	7.96092		111	8.53247	7.68002	7.96627
111.1	8.62271	7.72063	7.99984		111.1	8.53975	7.69933	7.96413		111.1	8.5247	7.67083	7.97242
111.2	8.61789	7.72124	8.00336		111.2	8.52216	7.68754	7.95112		111.2	8.53617	7.67823	7.96637
111.3	8.63208	7.73473	8.0081		111.3	8.53694	7.70924	7.96242		111.3	8.54464	7.67039	7.97234
111.4	8.63433	7.72393	8.00072		111.4	8.54102	7.70169	7.93768		111.4	8.54121	7.66592	7.97063
111.5	8.6356	7.72914	8.00833		111.5	8.53489	7.69934	7.95534		111.5	8.53783	7.67302	7.98257
111.6	8.63648	7.72941	8.00397		111.6	8.53627	7.70678	7.96037		111.6	8.53676	7.67964	7.96924
111.7	8.61636	7.71424	8.00555		111.7	8.54151	7.70163	7.96088		111.7	8.54242	7.67891	7.96825
111.8	8.62959	7.72669	8.00483		111.8	8.53254	7.7107	7.95946		111.8	8.53386	7.67794	7.9688
111.9	8.62329	7.71983	8.00998		111.9	8.53834	7.69383	7.95266		111.9	8.5332	7.67782	7.9713
112	8.6339	7.72513	8.00539		112	8.53827	7.70365	7.95777		112	8.53462	7.67681	7.97453
112.1	8.63992	7.70872	8.00514		112.1	8.53469	7.69049	7.96384		112.1	8.54379	7.68641	7.97588
112.2	8.6361	7.71908	8.00002		112.2	8.5236	7.69765	7.96029		112.2	8.53435	7.68044	7.95543
112.3	8.62969	7.72778	8.00196		112.3	8.53653	7.69688	7.9583		112.3	8.53941	7.66851	7.95914
112.4	8.6332	7.72991	8.01098		112.4	8.53611	7.70654	7.9669		112.4	8.54806	7.67934	7.95445
112.5	8.63375	7.72237	8.00942		112.5	8.53865	7.70295	7.9519		112.5	8.5399	7.67846	7.96995
112.6	8.63923	7.72636	8.01705		112.6	8.54603	7.69828	7.95529		112.6	8.54769	7.67653	7.95923
112.7	8.63681	7.73018	8.0109		112.7	8.54712	7.69948	7.96335		112.7	8.53736	7.67833	7.96196
112.8	8.63821	7.73149	8.00307		112.8	8.53368	7.70276	7.96145		112.8	8.53294	7.68093	7.96636
112.9	8.64923	7.7238	8.01487		112.9	8.53904	7.71099	7.96977		112.9	8.54754	7.67994	7.96962
113	8.63938	7.72556	8.00867		113	8.53108	7.7035	7.96659		113	8.53865	7.68898	7.97925
113.1	8.64057	7.73693	7.99906		113.1	8.53136	7.7105	7.96077		113.1	8.54766	7.68909	7.95789
113.2	8.64109	7.73413	8.01177		113.2	8.53738	7.69636	7.96113		113.2	8.54393	7.67903	7.96355
113.3	8.64054	7.72495	8.00277		113.3	8.53259	7.69643	7.95734		113.3	8.53971	7.67868	7.96476
113.4	8.64678	7.72474	8.01167		113.4	8.5413	7.70021	7.96311		113.4	8.54376	7.68509	7.97937
113.5	8.64057	7.72845	8.00401		113.5	8.53877	7.70025	7.9586		113.5	8.54191	7.67237	7.96432
113.6	8.63506	7.72728	8.01333		113.6	8.54448	7.70534	7.96671		113.6	8.55126	7.68643	7.96525
113.7	8.6462	7.73015	8.00818		113.7	8.54471	7.70845	7.96185		113.7	8.5394	7.67032	7.97637
113.8	8.63433	7.72326	8.01687		113.8	8.54497	7.71033	7.94751		113.8	8.54976	7.67197	7.97895
113.9	8.64891	7.73056	8.02088		113.9	8.53237	7.70552	7.95575		113.9	8.54939	7.6749	7.98389
114	8.65744	7.72728	8.02106		114	8.53812	7.71168	7.96225		114	8.55033	7.68254	7.96535
114.1	8.65415	7.72515	8.01037		114.1	8.54034	7.70592	7.96146		114.1	8.55034	7.68125	7.98044
114.2	8.65269	7.7335	8.00224		114.2	8.54755	7.70599	7.9554		114.2	8.54647	7.68636	7.97168
114.3	8.64764	7.7191	8.01483		114.3	8.53152	7.70427	7.96701		114.3	8.54777	7.68942	7.97045
114.4	8.65619	7.72642	8.0028		114.4	8.53574	7.69238	7.95732		114.4	8.55532	7.69012	7.97793
114.5	8.64347	7.71855	8.00988		114.5	8.53903	7.69544	7.96144		114.5	8.54112	7.68885	7.97781
114.6	8.66157	7.72164	8.00803		114.6	8.54785	7.70268	7.96356		114.6	8.54452	7.67929	7.97122
114.7	8.64155	7.72616	8.01636		114.7	8.5419	7.69609	7.96089		114.7	8.55379	7.68306	7.977
114.8	8.65025	7.73121	8.00621		114.8	8.55085	7.69696	7.95862		114.8	8.54115	7.67082	7.98703
114.9	8.64803	7.73219	8.01301		114.9	8.54588	7.69841	7.96356		114.9	8.54389	7.68012	7.98869
115	8.64998	7.73354	8.01807		115	8.5476	7.70375	7.96015		115	8.5366	7.67732	7.97438
115.1	8.65659	7.736	8.01183		115.1	8.53728	7.70532	7.95631		115.1	8.5533	7.67817	7.96658
115.2	8.65091	7.73423	8.00065		115.2	8.5432	7.7032	7.94352		115.2	8.55917	7.68229	7.96142
115.3	8.6524	7.73335	8.01736		115.3	8.54069	7.7093	7.95755		115.3	8.55767	7.6756	7.96577
115.4	8.65516	7.73879	8.01447		115.4	8.55667	7.70728	7.95391		115.4	8.55333	7.68309	7.98413
115.5	8.65295	7.72985	8.01225		115.5	8.55653	7.70244	7.96073		115.5	8.55159	7.6917	7.97193
115.6	8.65865	7.72419	8.00852		115.6	8.54836	7.70283	7.96253		115.6	8.55213	7.68325	7.98364
115.7	8.65456	7.72548	8.01269		115.7	8.54031	7.69629	7.95659		115.7	8.55482	7.67755	7.96596
115.8	8.65405	7.72358	8.01998		115.8	8.54428	7.70313	7.95826		115.8	8.54729	7.68189	7.98657
115.9	8.65451	7.71632	8.00913		115.9	8.53456	7.7084	7.95503		115.9	8.54171	7.67551	7.97672
116	8.65319	7.7251	8.01208		116	8.54735	7.70321	7.96639		116	8.53723	7.68986	7.96752
116.1	8.65465	7.73081	8.01051		116.1	8.54764	7.69423	7.97377		116.1	8.54943	7.67716	7.98017
116.2	8.65043	7.72342	8.01853		116.2	8.54267	7.71386	7.95656		116.2	8.55317	7.67206	7.96725
116.3	8.6571	7.73246	8.01183		116.3	8.53761	7.70944	7.96073		116.3	8.55734	7.67962	7.9709
116.4	8.65944	7.73747	8.01549		116.4	8.54756	7.70116	7.96223		116.4	8.54298	7.67986	7.97444
116.5	8.66744	7.7223	8.0155		116.5	8.55489	7.70318	7.9637		116.5	8.5531	7.68989	7.96793
116.6	8.65325	7.73053	8.014		116.6	8.55395	7.70821	7.9531		116.6	8.55721	7.68235	7.96963
116.7	8.6513	7.73197	8.01945		116.7	8.54884	7.69967	7.95407		116.7	8.54883	7.69215	7.96812
116.8	8.65607	7.73301	8.01504		116.8	8.54956	7.70735	7.96097		116.8	8.54686	7.68592	7.9777
116.9	8.65382	7.73357	8.02078		116.9	8.55125	7.71249	7.96136		116.9	8.56347	7.68056	7.97504
117	8.64433	7.73242	8.02091		117	8.53967	7.70618	7.97348		117	8.55454	7.68047	7.97661
117.1	8.64599	7.71397	8.00638		117.1	8.54951	7.7006	7.96096		117.1	8.56482	7.68778	7.97786
117.2	8.64724	7.73559	8.00881		117.2	8.55018	7.69892	7.96211		117.2	8.53909	7.6823	7.96668
117.3	8.64987	7.74184	8.01432		117.3	8.56226	7.70745	7.96795		117.3	8.55574	7.67487	7.97882
117.4	8.65046	7.73645	8.0108		117.4	8.56065	7.70778	7.96581		117.4	8.54146	7.67602	7.98599
117.5	8.66164	7.73632	8.00902		117.5	8.552	7.70588	7.95755		117.5	8.54596	7.68511	7.96978
117.6	8.66164	7.73736	8.01278		117.6	8.56207	7.69711	7.9534		117.6	8.54747	7.6779	7.98217
117.7	8.66669	7.74368	8.01498		117.7	8.55857	7.70647	7.96269		117.7	8.55217	7.68129	7.96984
117.8	8.65036	7.74117	8.01387		117.8	8.55807	7.71132	7.95945		117.8	8.56361	7.67611	7.97219
117.9	8.66114	7.73049	8.02311		117.9	8.5459	7.69494	7.96279		117.9	8.556	7.68173	7.96313
118	8.66512	7.73207	8.02312		118	8.55682	7.70689	7.9532		118	8.55938	7.69485	7.98476
118.1	8.65617	7.73202	8.01147		118.1	8.56114	7.70864	7.96335		118.1	8.55328	7.68568	7.9714
118.2	8.65603	7.72809	8.00659		118.2	8.54242	7.71243	7.97574		118.2	8.54923	7.68795	7.97921
118.3	8.65708	7.73013	8.01094		118.3	8.54961	7.71065	7.95904		118.3	8.54766	7.68346	7.98944
118.4	8.65794	7.72944	8.00836		118.4	8.56021	7.70828	7.97449		118.4	8.55229	7.67435	7.97012
118.5	8.6633	7.73262	8.01751		118.5	8.56142	7.71114	7.96911		118.5	8.54479	7.68474	7.97939
118.6	8.65399	7.73261	8.01287		118.6	8.56233	7.70498	7.97086		118.6	8.54602	7.67534	7.98419
118.7	8.654	7.73181	8.00781		118.7	8.55441	7.69763	7.96157		118.7	8.55906	7.68291	7.98387
118.8	8.66118	7.7342	8.00813		118.8	8.55359	7.70026	7.97065		118.8	8.55782	7.68013	7.97814
118.9	8.66064	7.73577	8.0208		118.9	8.56154	7.71109	7.97102		118.9	8.55809	7.68459	7.98647
119	8.67261	7.73218	8.01226		119	8.55175	7.70241	7.96972		119	8.56931	7.68775	7.97395
119.1	8.65846	7.7225	8.02086		119.1	8.56	7.70515	7.96932		119.1	8.56005	7.68362	7.98038
119.2	8.6639	7.72763	8.01833		119.2	8.56665	7.70612	7.96254		119.2	8.56314	7.68852	7.97211
119.3	8.66226	7.73711	8.01746		119.3	8.56151	7.71334	7.96349		119.3	8.56611	7.68429	7.97974
119.4	8.66198	7.72766	8.02394		119.4	8.5576	7.70868	7.97015		119.4	8.55714	7.6904	7.97401
119.5	8.6587	7.72666	8.03048		119.5	8.55817	7.70766	7.96291		119.5	8.56644	7.68449	7.97517
119.6	8.66736	7.73612	8.03908		119.6	8.56124	7.70865	7.97316		119.6	8.55983	7.6794	7.97711
119.7	8.66268	7.7301	8.02919		119.7	8.54822	7.71069	7.96599		119.7	8.55068	7.68142	7.99215
119.8	8.66228	7.7362	8.04049		119.8	8.55332	7.71212	7.97641		119.8	8.54473	7.6756	7.97111
119.9	8.66481	7.74095	8.0343		119.9	8.55548	7.70857	7.97101		119.9	8.55791	7.68704	7.98094
120	8.66554	7.74613	8.03205		120	8.56437	7.71567	7.96415		120	8.5602	7.68633	7.97876
120.1	8.65259	7.74662	8.02691		120.1	8.5645	7.71537	7.96409		120.1	8.56823	7.68648	7.98616
120.2	8.66194	7.73045	8.02908		120.2	8.54866	7.69704	7.9653		120.2	8.55736	7.69489	7.98384
120.3	8.66023	7.73695	8.0347		120.3	8.56097	7.70268	7.96674		120.3	8.56048	7.69174	7.98311
120.4	8.67174	7.72673	8.02947		120.4	8.56691	7.71177	7.96332		120.4	8.56598	7.67884	7.9725
120.5	8.66864	7.72605	8.04146		120.5	8.56273	7.70839	7.96731		120.5	8.5598	7.69147	7.98586
120.6	8.66272	7.73669	8.03886		120.6	8.55891	7.70859	7.96563		120.6	8.57379	7.68198	7.9888
120.7	8.64991	7.72708	8.04062		120.7	8.56026	7.70656	7.96442		120.7	8.56607	7.68948	7.97067
120.8	8.66088	7.73407	8.03804		120.8	8.56646	7.72315	7.97346		120.8	8.56548	7.68322	7.9812
120.9	8.66833	7.7417	8.03744		120.9	8.56089	7.71098	7.96768		120.9	8.56371	7.67577	7.98224
121	8.66538	7.73729	8.02575		121	8.5447	7.70603	7.96091		121	8.55621	7.68182	7.98061
121.1	8.66467	7.7359	8.03138		121.1	8.56124	7.71394	7.95625		121.1	8.56203	7.6827	7.9713
121.2	8.66568	7.73311	8.02914		121.2	8.5531	7.70944	7.96324		121.2	8.56757	7.67948	7.98784
121.3	8.66384	7.74592	8.01941		121.3	8.56324	7.7088	7.96782		121.3	8.56953	7.68779	7.9881
121.4	8.66975	7.7417	8.03386		121.4	8.56448	7.70472	7.97286		121.4	8.56268	7.67936	7.98422
121.5	8.66351	7.73535	8.028		121.5	8.55865	7.70179	7.96909		121.5	8.56555	7.68887	7.98496
121.6	8.66605	7.73502	8.04051		121.6	8.55873	7.71245	7.9606		121.6	8.56148	7.68714	7.98628
121.7	8.66545	7.72705	8.03668		121.7	8.56747	7.70622	7.97094		121.7	8.56704	7.67436	7.97193
121.8	8.64866	7.72378	8.03394		121.8	8.5621	7.70706	7.97159		121.8	8.56185	7.68936	7.98249
121.9	8.67296	7.72583	8.04025		121.9	8.56858	7.70952	7.96653		121.9	8.57028	7.68569	7.97257
122	8.6744	7.74041	8.03135		122	8.57027	7.7142	7.96092		122	8.57166	7.67941	7.97971
122.1	8.66026	7.73701	8.03915		122.1	8.57315	7.7159	7.9699		122.1	8.57105	7.68443	7.98017
122.2	8.67452	7.74279	8.03294		122.2	8.56595	7.71703	7.96403		122.2	8.56917	7.68407	7.98663
122.3	8.66534	7.73636	8.03776		122.3	8.57311	7.70742	7.95554		122.3	8.55911	7.68689	7.98777
122.4	8.67189	7.73497	8.03496		122.4	8.56359	7.70998	7.97119		122.4	8.56199	7.68722	7.99549
122.5	8.67388	7.74008	8.01905		122.5	8.55883	7.70462	7.97354		122.5	8.56955	7.6884	7.98787
122.6	8.67074	7.73808	8.03622		122.6	8.5575	7.70625	7.96453		122.6	8.56898	7.69397	7.98762
122.7	8.66711	7.73936	8.02689		122.7	8.56033	7.71421	7.96043		122.7	8.55562	7.69084	7.99599
122.8	8.66127	7.73858	8.03003		122.8	8.57715	7.71899	7.96061		122.8	8.57269	7.68354	7.99446
122.9	8.66833	7.7472	8.03533		122.9	8.56351	7.7105	7.96363		122.9	8.57182	7.68747	7.98548
123	8.67185	7.73892	8.03595		123	8.56903	7.7018	7.96365		123	8.5637	7.68237	7.98959
123.1	8.66075	7.73404	8.03105		123.1	8.56905	7.71037	7.96174		123.1	8.57271	7.68489	7.98019
123.2	8.68214	7.74606	8.02597		123.2	8.57391	7.71938	7.96325		123.2	8.56834	7.68466	7.98075
123.3	8.67101	7.74382	8.03309		123.3	8.57609	7.734	7.95934		123.3	8.56855	7.69462	7.98558
123.4	8.67849	7.74762	8.02556		123.4	8.57493	7.70956	7.96421		123.4	8.57313	7.68377	7.9796
123.5	8.67448	7.74088	8.03468		123.5	8.57366	7.71378	7.96119		123.5	8.55156	7.68294	7.98081
123.6	8.68265	7.73487	8.03614		123.6	8.57112	7.70997	7.97833		123.6	8.56282	7.68356	7.98516
123.7	8.67974	7.74283	8.03598		123.7	8.56572	7.70679	7.97876		123.7	8.57128	7.68855	7.97696
123.8	8.66815	7.73653	8.02666		123.8	8.58082	7.71064	7.97653		123.8	8.56667	7.69203	7.98183
123.9	8.67455	7.73485	8.03025		123.9	8.57082	7.70958	7.97297		123.9	8.58096	7.67792	7.97661
124	8.66261	7.7345	8.02834		124	8.5672	7.7102	7.97743		124	8.57231	7.69628	7.97996
124.1	8.67126	7.73239	8.02613		124.1	8.57593	7.72054	7.9732		124.1	8.5755	7.69158	7.99291
124.2	8.67137	7.734	8.02989		124.2	8.57473	7.71242	7.96567		124.2	8.58614	7.67986	7.98392
124.3	8.67977	7.73502	8.03881		124.3	8.5698	7.71363	7.96583		124.3	8.56736	7.68418	7.98263
124.4	8.66662	7.73533	8.03381		124.4	8.57811	7.70632	7.96256		124.4	8.57197	7.68811	7.98644
124.5	8.67629	7.73447	8.03527		124.5	8.57273	7.71744	7.95907		124.5	8.58576	7.67774	7.99001
124.6	8.67563	7.73194	8.03672		124.6	8.57444	7.71664	7.96639		124.6	8.56893	7.68838	7.98456
124.7	8.67864	7.74107	8.04428		124.7	8.57576	7.71366	7.96839		124.7	8.57083	7.67732	7.98457
124.8	8.67939	7.74144	8.0367		124.8	8.57879	7.71231	7.96965		124.8	8.5738	7.67968	7.9862
124.9	8.68071	7.74118	8.03853		124.9	8.56892	7.70076	7.96534		124.9	8.56884	7.68711	7.97186
125	8.67393	7.74165	8.03265		125	8.56717	7.72152	7.98468		125	8.57164	7.69095	7.99092
125.1	8.66902	7.7439	8.03853		125.1	8.58107	7.71812	7.97596		125.1	8.58705	7.68725	7.98459
125.2	8.68489	7.74059	8.03155		125.2	8.57483	7.71703	7.97627		125.2	8.58453	7.68048	7.98772
125.3	8.67401	7.73135	8.03912		125.3	8.56008	7.71628	7.96956		125.3	8.58159	7.69363	7.99185
125.4	8.67886	7.73576	8.03413		125.4	8.58031	7.71734	7.97225		125.4	8.58445	7.684	7.99734
125.5	8.68077	7.7378	8.02785		125.5	8.57758	7.71032	7.97134		125.5	8.58305	7.69619	7.99602
125.6	8.68053	7.73816	8.02148		125.6	8.58424	7.72337	7.96712		125.6	8.57922	7.67854	7.9866
125.7	8.67537	7.74467	8.04454		125.7	8.57915	7.72087	7.95752		125.7	8.57159	7.67967	7.99025
125.8	8.67712	7.7381	8.03344		125.8	8.58431	7.71609	7.9687		125.8	8.57658	7.68022	7.99158
125.9	8.68836	7.73947	8.04111		125.9	8.58605	7.71522	7.97444		125.9	8.57473	7.69009	7.9811
126	8.67704	7.74022	8.05221		126	8.58668	7.70687	7.96775		126	8.57768	7.70124	7.9834
126.1	8.68279	7.74543	8.0336		126.1	8.59436	7.71708	7.96044		126.1	8.57701	7.69808	7.98391
126.2	8.69026	7.74511	8.03125		126.2	8.59143	7.70876	7.97918		126.2	8.56539	7.68053	7.98724
126.3	8.68084	7.73609	8.0317		126.3	8.58758	7.70699	7.96691		126.3	8.57075	7.69294	7.98141
126.4	8.68269	7.73483	8.03203		126.4	8.57812	7.7147	7.96343		126.4	8.57454	7.69223	7.99118
126.5	8.68182	7.73952	8.02265		126.5	8.57827	7.71652	7.96595		126.5	8.5783	7.69287	7.97943
126.6	8.69014	7.7325	8.03493		126.6	8.57936	7.72193	7.97359		126.6	8.58588	7.68129	7.99413
126.7	8.68536	7.74619	8.03074		126.7	8.5788	7.72275	7.97395		126.7	8.57888	7.68322	7.98788
126.8	8.68283	7.73735	8.03368		126.8	8.58182	7.71111	7.97122		126.8	8.58251	7.6803	7.99298
126.9	8.68763	7.73148	8.03938		126.9	8.58214	7.71399	7.96607		126.9	8.57305	7.673	7.99091
127	8.68816	7.73953	8.03875		127	8.58009	7.71313	7.97607		127	8.57755	7.69458	7.98881
127.1	8.69074	7.74434	8.03903		127.1	8.58403	7.71504	7.96861		127.1	8.58074	7.69323	7.9857
127.2	8.69473	7.74182	8.0349		127.2	8.58687	7.7219	7.97767		127.2	8.59112	7.69447	7.98328
127.3	8.68617	7.74581	8.0395		127.3	8.59461	7.70885	7.97412		127.3	8.57057	7.69745	7.98356
127.4	8.67797	7.74598	8.04231		127.4	8.58785	7.71276	7.97089		127.4	8.57758	7.68497	7.98247
127.5	8.67344	7.74155	8.03513		127.5	8.57732	7.71189	7.97418		127.5	8.57829	7.6939	7.99327
127.6	8.67782	7.73886	8.02699		127.6	8.58598	7.7144	7.97888		127.6	8.58435	7.68402	7.99007
127.7	8.68274	7.74093	8.03657		127.7	8.58411	7.71431	7.97085		127.7	8.58041	7.69348	7.98641
127.8	8.68726	7.72535	8.03896		127.8	8.57065	7.71205	7.97057		127.8	8.58496	7.68159	7.99007
127.9	8.68634	7.7323	8.03309		127.9	8.57554	7.71976	7.97516		127.9	8.58757	7.68624	7.98439
128	8.68633	7.73369	8.03921		128	8.57987	7.70997	7.9776		128	8.58327	7.68688	7.98475
128.1	8.69537	7.72894	8.04353		128.1	8.58232	7.71954	7.97519		128.1	8.57952	7.69755	7.99254
128.2	8.68268	7.743	8.0243		128.2	8.58767	7.72182	7.97572		128.2	8.57822	7.68564	7.99143
128.3	8.6846	7.75161	8.04343		128.3	8.57995	7.71115	7.96612		128.3	8.5769	7.6963	7.99488
128.4	8.69355	7.73523	8.05057		128.4	8.58609	7.70767	7.97397		128.4	8.58488	7.69643	7.99
128.5	8.68527	7.75189	8.04401		128.5	8.58001	7.70358	7.96847		128.5	8.59399	7.69209	8.00256
128.6	8.6811	7.73865	8.04443		128.6	8.58666	7.71818	7.98199		128.6	8.57491	7.69419	7.98347
128.7	8.68142	7.7408	8.03277		128.7	8.58919	7.71018	7.9772		128.7	8.57788	7.7003	7.98597
128.8	8.68787	7.74353	8.03418		128.8	8.5982	7.71738	7.98056		128.8	8.5788	7.68539	7.98399
128.9	8.68737	7.75009	8.03129		128.9	8.59219	7.72387	7.97642		128.9	8.57798	7.69665	7.99791
129	8.69407	7.73833	8.02855		129	8.58878	7.72659	7.97684		129	8.59086	7.69261	7.99303
129.1	8.69376	7.74766	8.03271		129.1	8.58908	7.71622	7.976		129.1	8.58162	7.69633	7.97797
129.2	8.69218	7.73465	8.04699		129.2	8.59032	7.7099	7.97731		129.2	8.58431	7.68605	7.9877
129.3	8.7	7.73706	8.03717		129.3	8.58813	7.72477	7.97259		129.3	8.58502	7.68417	7.98576
129.4	8.69846	7.73786	8.04678		129.4	8.59508	7.71571	7.97141		129.4	8.57932	7.69505	7.99436
129.5	8.69241	7.74508	8.05262		129.5	8.58903	7.71258	7.98156		129.5	8.5862	7.69356	8.0008
129.6	8.69921	7.73212	8.03043		129.6	8.58819	7.71352	7.97457		129.6	8.57887	7.69575	7.99581
129.7	8.69065	7.74692	8.04621		129.7	8.59262	7.71797	7.97442		129.7	8.58486	7.68914	7.99403
129.8	8.69519	7.74419	8.03716		129.8	8.58657	7.72269	7.97326		129.8	8.58116	7.68893	7.99407
129.9	8.68822	7.74751	8.04501		129.9	8.59584	7.71581	7.98373		129.9	8.58664	7.69431	7.98275
130	8.69607	7.75609	8.03205		130	8.59192	7.71608	7.98281		130	8.58203	7.68873	7.9862
130.1	8.6918	7.73403	8.03176		130.1	8.59978	7.713	7.98028		130.1	8.57955	7.69583	7.9782
130.2	8.69223	7.74891	8.03809		130.2	8.58961	7.7203	7.98583		130.2	8.59616	7.69368	7.98225
130.3	8.68775	7.73827	8.03929		130.3	8.58955	7.72456	7.98104		130.3	8.58588	7.6845	7.99016
130.4	8.69742	7.73464	8.03113		130.4	8.60006	7.71342	7.98623		130.4	8.58624	7.69253	7.97521
130.5	8.69709	7.7342	8.03942		130.5	8.59006	7.70757	7.98099		130.5	8.58665	7.6891	7.99086
130.6	8.69374	7.74397	8.03106		130.6	8.58619	7.715	7.9701		130.6	8.58542	7.68602	7.98416
130.7	8.69251	7.73604	8.03838		130.7	8.60289	7.71647	7.98542		130.7	8.58379	7.69673	7.98768
130.8	8.69659	7.73717	8.03739		130.8	8.59011	7.71335	7.98096		130.8	8.59004	7.68911	7.99758
130.9	8.6943	7.74442	8.05062		130.9	8.59648	7.7272	7.97244		130.9	8.59293	7.70353	7.98785
131	8.70071	7.74036	8.0379		131	8.59714	7.71958	7.9792		131	8.58484	7.6953	7.99465
131.1	8.69431	7.74529	8.04419		131.1	8.58631	7.72067	7.97969		131.1	8.58423	7.69438	7.98933
131.2	8.70034	7.74538	8.04343		131.2	8.59324	7.71737	7.97777		131.2	8.59205	7.68759	7.98201
131.3	8.70591	7.75191	8.04125		131.3	8.59598	7.71998	7.9782		131.3	8.5734	7.69179	7.98989
131.4	8.70481	7.75074	8.03943		131.4	8.59842	7.72502	7.98071		131.4	8.58748	7.70646	7.98829
131.5	8.69625	7.75285	8.05646		131.5	8.6015	7.71787	7.97514		131.5	8.57301	7.69189	7.99044
131.6	8.6954	7.74495	8.05096		131.6	8.60006	7.71242	7.97902		131.6	8.5847	7.68518	7.99087
131.7	8.69553	7.73493	8.0489		131.7	8.60888	7.72068	7.98119		131.7	8.59579	7.68722	7.98792
131.8	8.69985	7.74257	8.04233		131.8	8.60604	7.70351	7.99024		131.8	8.58735	7.6864	7.99697
131.9	8.69542	7.74024	8.04858		131.9	8.59381	7.70405	7.98729		131.9	8.59585	7.69775	7.98615
132	8.70157	7.74865	8.04902		132	8.59733	7.71407	7.99898		132	8.59268	7.69485	8.00804
132.1	8.70115	7.73942	8.05169		132.1	8.59713	7.71707	7.99118		132.1	8.58794	7.69587	8.01057
132.2	8.70539	7.75606	8.04197		132.2	8.59819	7.7128	7.97255		132.2	8.59346	7.68939	7.99526
132.3	8.70484	7.73915	8.05777		132.3	8.60364	7.7068	7.99619		132.3	8.5848	7.69903	7.99549
132.4	8.70505	7.74455	8.03829		132.4	8.59798	7.71453	7.97665		132.4	8.59699	7.69366	7.99241
132.5	8.69815	7.7425	8.04104		132.5	8.59726	7.7205	7.98965		132.5	8.58738	7.69291	8.00311
132.6	8.69839	7.74872	8.04204		132.6	8.59802	7.71175	7.99342		132.6	8.58821	7.69197	7.99973
132.7	8.708	7.75182	8.0427		132.7	8.5964	7.71723	7.9805		132.7	8.58378	7.69048	7.99072
132.8	8.71023	7.74388	8.04629		132.8	8.60206	7.71556	7.97965		132.8	8.58745	7.69288	7.98714
132.9	8.71547	7.74223	8.04775		132.9	8.60998	7.71728	7.98606		132.9	8.59376	7.68592	7.99132
133	8.70334	7.74378	8.04338		133	8.60038	7.70619	7.98743		133	8.5914	7.69031	7.99378
133.1	8.70203	7.7465	8.04427		133.1	8.60619	7.70796	7.99101		133.1	8.59325	7.69412	7.99915
133.2	8.70656	7.74087	8.0487		133.2	8.59624	7.71981	7.97903		133.2	8.5989	7.69436	7.99472
133.3	8.7066	7.74719	8.04793		133.3	8.59746	7.72227	8.00032		133.3	8.58863	7.69224	8.00067
133.4	8.71216	7.74582	8.04342		133.4	8.60383	7.70705	7.98859		133.4	8.59463	7.6994	7.99005
133.5	8.70564	7.74224	8.04953		133.5	8.60189	7.71189	7.98718		133.5	8.60047	7.69565	8.00323
133.6	8.71001	7.75457	8.04115		133.6	8.60698	7.71594	7.99451		133.6	8.59049	7.69698	8.00109
133.7	8.71605	7.74975	8.04529		133.7	8.60141	7.71707	7.98912		133.7	8.58613	7.68651	7.99239
133.8	8.70778	7.74606	8.0321		133.8	8.60238	7.70838	7.98087		133.8	8.59164	7.69232	7.9891
133.9	8.71297	7.73645	8.04224		133.9	8.60977	7.72311	7.98555		133.9	8.57966	7.6942	7.98465
134	8.71099	7.74129	8.04282		134	8.6111	7.71367	7.9974		134	8.5956	7.69477	7.99084
134.1	8.71904	7.74324	8.04531		134.1	8.60598	7.7117	7.98719		134.1	8.59581	7.69502	7.99772
134.2	8.71813	7.74292	8.04285		134.2	8.59945	7.71064	7.98636		134.2	8.5975	7.69747	7.98438
134.3	8.70479	7.73749	8.0538		134.3	8.60914	7.71124	7.98875		134.3	8.60049	7.68577	7.99955
134.4	8.70571	7.75328	8.04818		134.4	8.60678	7.71718	7.99376		134.4	8.59688	7.69201	8.00142
134.5	8.71058	7.7521	8.04411		134.5	8.60143	7.72262	7.98972		134.5	8.59294	7.69631	8.00025
134.6	8.69953	7.74989	8.04903		134.6	8.60852	7.71898	7.98915		134.6	8.61054	7.69664	7.99269
134.7	8.70944	7.74653	8.03504		134.7	8.60228	7.72702	7.97865		134.7	8.59409	7.69954	8.00008
134.8	8.71577	7.75024	8.04432		134.8	8.60324	7.72394	7.99075		134.8	8.60071	7.70373	7.9836
134.9	8.71421	7.75227	8.04428		134.9	8.6041	7.71962	7.97624		134.9	8.59416	7.69174	8.00215
135	8.71602	7.75519	8.0431		135	8.59641	7.72189	7.97998		135	8.58945	7.70277	7.9954
135.1	8.71994	7.75432	8.04792		135.1	8.60415	7.71004	7.98207		135.1	8.58766	7.69418	7.98421
135.2	8.71727	7.74415	8.04867		135.2	8.61218	7.72447	7.98517		135.2	8.59264	7.6937	8.00503
135.3	8.70341	7.75415	8.04937		135.3	8.61401	7.72026	7.98763		135.3	8.59717	7.69054	7.99191
135.4	8.7096	7.73519	8.04647		135.4	8.61786	7.72273	7.99345		135.4	8.5847	7.70307	7.98748
135.5	8.69911	7.74537	8.05622		135.5	8.60824	7.7223	7.98883		135.5	8.59549	7.7001	7.99256
135.6	8.71398	7.73709	8.04972		135.6	8.61418	7.71739	7.99293		135.6	8.59657	7.68701	8.00041
135.7	8.69398	7.73827	8.0589		135.7	8.61028	7.72256	7.98596		135.7	8.60364	7.68789	7.99417
135.8	8.70261	7.74553	8.05552		135.8	8.61111	7.71743	7.98385		135.8	8.6132	7.68732	7.98903
135.9	8.71387	7.74341	8.05554		135.9	8.60683	7.7221	7.98275		135.9	8.60791	7.70242	8.00177
136	8.71889	7.74224	8.05755		136	8.60985	7.71992	7.99576		136	8.61069	7.69412	8.00434
136.1	8.70227	7.75337	8.05006		136.1	8.60898	7.7228	7.98111		136.1	8.60768	7.69037	7.99975
136.2	8.71331	7.74674	8.05364		136.2	8.6071	7.72188	7.98752		136.2	8.59918	7.69771	7.9986
136.3	8.7135	7.74944	8.04		136.3	8.60768	7.72416	7.98079		136.3	8.59998	7.68448	7.99369
136.4	8.69832	7.75288	8.05211		136.4	8.61119	7.71609	7.97932		136.4	8.6014	7.68492	8.00403
136.5	8.7067	7.74175	8.04335		136.5	8.60882	7.70792	7.98895		136.5	8.59067	7.69144	7.99804
136.6	8.70455	7.7567	8.04121		136.6	8.61421	7.70893	7.97982		136.6	8.5981	7.69455	7.9998
136.7	8.70693	7.75171	8.04834		136.7	8.61102	7.72214	8.00352		136.7	8.61054	7.69655	7.99343
136.8	8.71743	7.74542	8.04548		136.8	8.61277	7.71145	7.98211		136.8	8.60127	7.69515	8.00442
136.9	8.71247	7.74257	8.04583		136.9	8.61685	7.7286	7.98453		136.9	8.59802	7.68934	7.98968
137	8.71245	7.74884	8.0584		137	8.61261	7.72025	7.98692		137	8.59879	7.69518	7.99363
137.1	8.71923	7.74228	8.05516		137.1	8.6165	7.7192	7.99206		137.1	8.59289	7.70609	7.99486
137.2	8.72072	7.7489	8.05479		137.2	8.61794	7.71771	7.99565		137.2	8.59661	7.69875	7.99677
137.3	8.72295	7.75157	8.06063		137.3	8.61432	7.71226	7.98689		137.3	8.59144	7.69619	8.00299
137.4	8.71836	7.75746	8.04381		137.4	8.62216	7.71824	7.97619		137.4	8.60203	7.69978	8.00638
137.5	8.71109	7.7528	8.04398		137.5	8.61122	7.72166	7.98167		137.5	8.5895	7.69637	8.01173
137.6	8.71708	7.74248	8.05372		137.6	8.61616	7.71824	7.9844		137.6	8.59885	7.7009	8.00908
137.7	8.71871	7.74653	8.05291		137.7	8.61345	7.71152	7.97546		137.7	8.5911	7.69608	8.00297
137.8	8.72162	7.75085	8.05069		137.8	8.62465	7.719	7.978		137.8	8.6034	7.69121	8.00543
137.9	8.71268	7.74401	8.04605		137.9	8.61125	7.71627	7.98809		137.9	8.598	7.70052	8.00078
138	8.71252	7.74526	8.05443		138	8.61001	7.71296	7.98449		138	8.60013	7.70014	8.01685
138.1	8.71091	7.74228	8.05464		138.1	8.61306	7.71794	7.98133		138.1	8.61398	7.6927	8.00266
138.2	8.71157	7.74771	8.05643		138.2	8.60923	7.71307	7.9883		138.2	8.60309	7.69675	8.00393
138.3	8.724	7.73942	8.0585		138.3	8.60711	7.71322	7.98297		138.3	8.5978	7.70846	7.99824
138.4	8.70807	7.74514	8.05199		138.4	8.61839	7.72139	7.98055		138.4	8.60647	7.71249	8.00259
138.5	8.71813	7.75262	8.0473		138.5	8.62806	7.71554	7.98921		138.5	8.60975	7.70399	8.00283
138.6	8.7228	7.75018	8.04674		138.6	8.60863	7.72752	7.98307		138.6	8.60138	7.70159	8.01093
138.7	8.72188	7.74805	8.05566		138.7	8.62053	7.71512	7.99212		138.7	8.60829	7.69893	7.99706
138.8	8.71651	7.75368	8.05315		138.8	8.61455	7.72079	7.97903		138.8	8.59448	7.69702	8.01277
138.9	8.7066	7.7519	8.05891		138.9	8.61455	7.72106	7.98119		138.9	8.60552	7.6937	8.01109
139	8.72071	7.75612	8.05799		139	8.61345	7.70573	7.97824		139	8.60422	7.69625	8.00801
139.1	8.72221	7.75606	8.05384		139.1	8.61018	7.72052	7.98565		139.1	8.59563	7.70252	8.0017
139.2	8.71726	7.74746	8.04886		139.2	8.62223	7.71543	7.98309		139.2	8.61251	7.69376	8.00385
139.3	8.71743	7.75964	8.0602		139.3	8.61582	7.71959	7.98028		139.3	8.60589	7.69537	8.01232
139.4	8.70638	7.74787	8.0697		139.4	8.61265	7.72244	7.98362		139.4	8.60636	7.70423	7.99109
139.5	8.72379	7.75229	8.06096		139.5	8.61706	7.72742	7.97735		139.5	8.61577	7.70664	8.00357
139.6	8.72617	7.74785	8.05602		139.6	8.6283	7.72874	7.98399		139.6	8.61032	7.70801	8.00642
139.7	8.72316	7.75047	8.05754		139.7	8.61927	7.71502	7.9834		139.7	8.60875	7.70169	7.99893
139.8	8.71928	7.75665	8.06254		139.8	8.61022	7.71866	7.98262		139.8	8.60875	7.68926	8.00588
139.9	8.72113	7.74801	8.05028		139.9	8.62371	7.71988	7.97975		139.9	8.60845	7.70503	8.00774
140	8.72077	7.75106	8.04503		140	8.62225	7.7185	7.97867		140	8.60282	7.7037	8.0147
140.1	8.71875	7.74896	8.05933		140.1	8.61076	7.71946	7.96373		140.1	8.60506	7.69462	7.99425
140.2	8.72225	7.74714	8.05455		140.2	8.61612	7.71071	7.96791		140.2	8.60737	7.69405	8.00902
140.3	8.71293	7.74928	8.04727		140.3	8.6157	7.71997	7.9758		140.3	8.60343	7.6919	8.00328
140.4	8.71492	7.74372	8.05262		140.4	8.61695	7.72589	7.99054		140.4	8.60107	7.69799	7.99891
140.5	8.73131	7.74832	8.05477		140.5	8.62022	7.71683	7.97724		140.5	8.60398	7.71073	8.00774
140.6	8.72363	7.7477	8.05772		140.6	8.61756	7.72542	7.97252		140.6	8.61474	7.69628	8.00391
140.7	8.72577	7.7402	8.05152		140.7	8.61467	7.72158	7.98502		140.7	8.6116	7.70335	8.00396
140.8	8.71433	7.75603	8.04899		140.8	8.61925	7.7264	7.98841		140.8	8.6028	7.70594	7.99895
140.9	8.72339	7.75305	8.06886		140.9	8.61872	7.72316	7.98359		140.9	8.60494	7.69882	7.99434
141	8.72548	7.75194	8.0557		141	8.62934	7.71714	7.9895		141	8.6192	7.70091	8.00472
141.1	8.72824	7.7557	8.05027		141.1	8.62027	7.71191	7.98205		141.1	8.62078	7.70682	8.00581
141.2	8.72118	7.76256	8.04705		141.2	8.6117	7.71456	7.97666		141.2	8.60921	7.68949	8.00701
141.3	8.72803	7.75546	8.05768		141.3	8.6255	7.72151	7.97573		141.3	8.59565	7.69201	8.0037
141.4	8.72003	7.75139	8.05578		141.4	8.6187	7.71954	7.98071		141.4	8.60706	7.68996	8.00842
141.5	8.72071	7.74991	8.04958		141.5	8.62689	7.72032	7.97925		141.5	8.61244	7.70337	8.0121
141.6	8.72425	7.75503	8.05422		141.6	8.61454	7.72482	7.98324		141.6	8.61317	7.70026	7.99657
141.7	8.72134	7.74854	8.05584		141.7	8.60636	7.72041	7.98494		141.7	8.60787	7.69681	7.99702
141.8	8.72416	7.74712	8.06115		141.8	8.60971	7.72069	7.97458		141.8	8.60733	7.70015	8.00045
141.9	8.72445	7.75856	8.05854		141.9	8.61414	7.73624	7.98115		141.9	8.60286	7.71177	8.00418
142	8.72599	7.75179	8.05535		142	8.6235	7.73212	7.99588		142	8.60782	7.70089	7.99459
142.1	8.73019	7.75515	8.06221		142.1	8.61832	7.72608	7.98793		142.1	8.60326	7.70182	7.99899
142.2	8.73678	7.76083	8.06925		142.2	8.61661	7.72397	7.99267		142.2	8.60926	7.7016	8.00135
142.3	8.72799	7.74842	8.05758		142.3	8.62679	7.73482	7.99243		142.3	8.61081	7.69891	8.00385
142.4	8.7282	7.75069	8.05269		142.4	8.61836	7.72538	7.99507		142.4	8.61107	7.70002	8.0034
142.5	8.73012	7.75445	8.05476		142.5	8.62214	7.71554	7.99094		142.5	8.61523	7.6968	7.99687
142.6	8.72035	7.75621	8.05541		142.6	8.62928	7.70689	7.99544		142.6	8.61325	7.69515	8.00022
142.7	8.72365	7.75904	8.06823		142.7	8.61606	7.72433	7.98152		142.7	8.62041	7.698	8.00734
142.8	8.71846	7.75116	8.06079		142.8	8.62206	7.72823	7.98093		142.8	8.61859	7.705	7.99923
142.9	8.72763	7.75045	8.06214		142.9	8.62932	7.72222	7.9781		142.9	8.6178	7.71045	8.0088
143	8.73102	7.75702	8.0536		143	8.63253	7.71509	7.98722		143	8.6079	7.71057	8.01216
143.1	8.73053	7.76119	8.06167		143.1	8.61542	7.717	7.98349		143.1	8.61776	7.70099	8.01124
143.2	8.7361	7.75502	8.06134		143.2	8.61764	7.7287	7.9823		143.2	8.6094	7.70538	8.01205
143.3	8.73458	7.75223	8.0546		143.3	8.62411	7.72894	7.99272		143.3	8.60375	7.69958	8.00278
143.4	8.72844	7.75855	8.05594		143.4	8.61606	7.7275	7.99099		143.4	8.60479	7.70667	7.98725
143.5	8.73131	7.75865	8.06355		143.5	8.62771	7.7276	7.98961		143.5	8.60653	7.69898	8.00312
143.6	8.71224	7.75371	8.05458		143.6	8.6175	7.7155	7.98615		143.6	8.60875	7.70679	8.00889
143.7	8.73495	7.74947	8.05428		143.7	8.62394	7.71854	7.98603		143.7	8.61285	7.70116	8.00553
143.8	8.72526	7.7475	8.05993		143.8	8.61987	7.71942	7.99092		143.8	8.62304	7.69918	8.01333
143.9	8.72959	7.7476	8.06676		143.9	8.61646	7.72066	7.98053		143.9	8.60885	7.70198	8.00123
144	8.73178	7.75673	8.07531		144	8.6257	7.7125	7.98715		144	8.61257	7.70283	8.01214
144.1	8.7393	7.75221	8.05547		144.1	8.62648	7.7266	7.98626		144.1	8.6204	7.69575	8.00948
144.2	8.73763	7.75214	8.05736		144.2	8.61354	7.71985	7.98529		144.2	8.60919	7.70973	8.00719
144.3	8.72719	7.75032	8.06148		144.3	8.62935	7.72749	7.98489		144.3	8.60027	7.70468	8.00333
144.4	8.73317	7.74966	8.0575		144.4	8.61716	7.73101	7.99806		144.4	8.6073	7.70217	8.00505
144.5	8.7282	7.75279	8.06839		144.5	8.62481	7.72544	7.98415		144.5	8.60714	7.69282	8.01001
144.6	8.72364	7.75725	8.07129		144.6	8.62217	7.72841	7.99617		144.6	8.6246	7.70655	8.00281
144.7	8.73368	7.75115	8.0617		144.7	8.62223	7.72441	7.98966		144.7	8.6209	7.70562	8.00285
144.8	8.72548	7.75553	8.05634		144.8	8.63767	7.72024	7.99185		144.8	8.61324	7.7052	8.00445
144.9	8.72751	7.76105	8.05606		144.9	8.6317	7.72215	7.98463		144.9	8.62478	7.70135	8.00285
145	8.73384	7.76894	8.05531		145	8.63518	7.71249	7.98957		145	8.62683	7.70066	8.01459
145.1	8.72703	7.76444	8.0687		145.1	8.62601	7.72653	7.98963		145.1	8.62268	7.7089	8.00708
145.2	8.72982	7.76311	8.05722		145.2	8.61753	7.71955	7.98518		145.2	8.62829	7.70541	8.01155
145.3	8.73042	7.76195	8.06004		145.3	8.63045	7.72586	7.99174		145.3	8.61529	7.71135	8.00971
145.4	8.72874	7.76239	8.06035		145.4	8.6358	7.72738	7.99015		145.4	8.61719	7.70501	8.01363
145.5	8.74706	7.7506	8.06073		145.5	8.62302	7.72995	7.99225		145.5	8.61279	7.70023	8.00312
145.6	8.74001	7.74926	8.05786		145.6	8.62003	7.72348	7.99052		145.6	8.61667	7.71123	7.99963
145.7	8.73212	7.75954	8.06886		145.7	8.61938	7.72498	7.99594		145.7	8.61842	7.70111	8.01382
145.8	8.72783	7.75083	8.05928		145.8	8.6237	7.72754	7.98757		145.8	8.60305	7.70855	8.00783
145.9	8.72472	7.75791	8.06198		145.9	8.62308	7.72974	7.99244		145.9	8.62077	7.70773	7.99959
146	8.74434	7.76335	8.05699		146	8.622	7.71983	7.98885		146	8.62699	7.70505	8.00167
146.1	8.73704	7.76386	8.0564		146.1	8.63296	7.71796	7.99136		146.1	8.61727	7.70377	8.00097
146.2	8.73267	7.75921	8.04865		146.2	8.63933	7.71823	7.98576		146.2	8.62443	7.71249	8.00051
146.3	8.73054	7.75676	8.05694		146.3	8.63578	7.71586	7.99663		146.3	8.614	7.7042	8.01719
146.4	8.74026	7.75676	8.06006		146.4	8.63731	7.72004	7.98736		146.4	8.62045	7.70267	8.01052
146.5	8.73175	7.75714	8.06533		146.5	8.62393	7.74141	7.98114		146.5	8.62206	7.70645	8.00797
146.6	8.73323	7.76036	8.07203		146.6	8.63887	7.72077	7.98972		146.6	8.62528	7.70567	8.00937
146.7	8.7276	7.76871	8.05886		146.7	8.63708	7.72863	7.98706		146.7	8.61693	7.70945	8.01625
146.8	8.73343	7.75546	8.0598		146.8	8.63382	7.72579	7.98447		146.8	8.62024	7.7045	8.01153
146.9	8.73465	7.7569	8.05985		146.9	8.63843	7.72591	7.99359		146.9	8.62228	7.71273	8.00461
147	8.74487	7.75325	8.06056		147	8.63353	7.73099	7.99078		147	8.61529	7.71154	8.01603
147.1	8.73689	7.75719	8.06596		147.1	8.63087	7.73256	7.98856		147.1	8.61282	7.70491	8.0116
147.2	8.72664	7.7649	8.05886		147.2	8.63475	7.72132	7.99312		147.2	8.62803	7.70799	8.0068
147.3	8.73645	7.76258	8.06692		147.3	8.63721	7.72473	7.99856		147.3	8.61611	7.69394	8.00544
147.4	8.72599	7.75753	8.0624		147.4	8.62347	7.72192	7.98562		147.4	8.62374	7.70235	8.00264
147.5	8.73069	7.75563	8.05595		147.5	8.6332	7.72702	7.99338		147.5	8.62748	7.69772	8.0059
147.6	8.7458	7.76295	8.07271		147.6	8.63252	7.72206	7.9906		147.6	8.62961	7.69703	8.00687
147.7	8.73269	7.75512	8.07298		147.7	8.63819	7.72388	7.99166		147.7	8.63591	7.70966	8.00668
147.8	8.73069	7.76559	8.05964		147.8	8.6396	7.72804	7.99631		147.8	8.62905	7.71333	8.00813
147.9	8.74047	7.76033	8.06147		147.9	8.64258	7.7247	7.98442		147.9	8.61702	7.71072	8.00818
148	8.7389	7.75697	8.06231		148	8.63316	7.72824	7.99496		148	8.61449	7.71046	8.01379
148.1	8.73027	7.76399	8.06184		148.1	8.63767	7.7157	7.97908		148.1	8.62004	7.70959	8.0157
148.2	8.74845	7.74829	8.06474		148.2	8.62935	7.7173	7.98853		148.2	8.636	7.69965	8.00528
148.3	8.72562	7.75471	8.0725		148.3	8.63213	7.73236	7.99388		148.3	8.62774	7.69669	8.01218
148.4	8.74125	7.7614	8.0583		148.4	8.63603	7.73142	7.9875		148.4	8.62218	7.69475	8.01708
148.5	8.73557	7.76547	8.05786		148.5	8.6282	7.72407	7.98707		148.5	8.6266	7.70258	8.00642
148.6	8.73815	7.75886	8.06482		148.6	8.62744	7.71848	8.00326		148.6	8.62634	7.70074	8.00066
148.7	8.73239	7.76026	8.064		148.7	8.63599	7.72838	7.99612		148.7	8.63908	7.70886	8.00546
148.8	8.7377	7.75988	8.07617		148.8	8.64382	7.73673	7.99638		148.8	8.62005	7.71003	8.00533
148.9	8.73973	7.7584	8.06755		148.9	8.63153	7.72742	7.98944		148.9	8.62525	7.70697	8.00338
149	8.72815	7.75897	8.07234		149	8.64359	7.73636	7.98638		149	8.62035	7.70891	8.01265
149.1	8.73538	7.76538	8.06857		149.1	8.63476	7.73302	7.99061		149.1	8.61902	7.71612	8.01313
149.2	8.74656	7.77317	8.06504		149.2	8.63487	7.72964	7.99482		149.2	8.61767	7.7037	8.01752
149.3	8.73909	7.76059	8.07412		149.3	8.63391	7.72429	7.99242		149.3	8.62989	7.71104	8.01136
149.4	8.74171	7.74958	8.05522		149.4	8.63593	7.73179	7.98863		149.4	8.63305	7.70764	8.02024
149.5	8.73158	7.75954	8.06626		149.5	8.64085	7.7289	7.97789		149.5	8.61873	7.69825	8.01172
149.6	8.73695	7.74995	8.06366		149.6	8.6313	7.71876	7.97459		149.6	8.62302	7.7029	8.01354
149.7	8.74595	7.75652	8.06754		149.7	8.63048	7.7271	7.99263		149.7	8.61808	7.69995	8.01788
149.8	8.73889	7.75753	8.06602		149.8	8.63676	7.73084	7.98206		149.8	8.61777	7.7033	8.00839
149.9	8.7436	7.75985	8.06501		149.9	8.63858	7.72894	7.9825		149.9	8.62627	7.71476	8.01752
150	8.74036	7.7705	8.06579		150	8.63014	7.72501	7.98243		150	8.62195	7.7092	8.00548
150.1	8.73963	7.75009	8.07824		150.1	8.63723	7.73701	7.9858		150.1	8.61374	7.7078	8.01039
150.2	8.74935	7.74942	8.07021		150.2	8.63738	7.72431	7.99453		150.2	8.62845	7.7164	8.00988
150.3	8.74648	7.76187	8.06568		150.3	8.64404	7.72902	7.99466		150.3	8.62523	7.70656	8.00732
150.4	8.74548	7.76066	8.0821		150.4	8.63733	7.73608	7.98901		150.4	8.63385	7.70872	8.01451
150.5	8.74245	7.75453	8.07566		150.5	8.63867	7.7299	7.99282		150.5	8.62464	7.70135	8.0159
150.6	8.75026	7.75325	8.06787		150.6	8.63993	7.72998	7.98412		150.6	8.62246	7.71565	8.00609
150.7	8.74976	7.75079	8.06521		150.7	8.64467	7.73749	7.97811		150.7	8.62423	7.70799	8.0032
150.8	8.7451	7.7522	8.06141		150.8	8.64175	7.72299	7.98221		150.8	8.62214	7.70018	8.01153
150.9	8.73891	7.74612	8.06832		150.9	8.64494	7.73653	7.98773		150.9	8.6188	7.70529	8.00783
151	8.72994	7.76264	8.07135		151	8.63814	7.71788	7.98196		151	8.62009	7.70404	8.01274
151.1	8.74145	7.75526	8.07009		151.1	8.64214	7.72206	7.99438		151.1	8.63154	7.70593	8.01262
151.2	8.74852	7.76861	8.07711		151.2	8.63607	7.71837	7.98204		151.2	8.61225	7.70372	8.00105
151.3	8.75306	7.75952	8.0799		151.3	8.63531	7.72295	7.9929		151.3	8.62026	7.71128	8.00849
151.4	8.74523	7.76213	8.06738		151.4	8.62222	7.72515	7.98061		151.4	8.6258	7.70309	8.00818
151.5	8.75134	7.74926	8.07509		151.5	8.62589	7.73104	7.97574		151.5	8.62726	7.69996	8.01026
151.6	8.74621	7.75348	8.07278		151.6	8.63588	7.73477	7.98057		151.6	8.63255	7.71014	8.00995
151.7	8.76095	7.75735	8.06817		151.7	8.6389	7.73688	7.9762		151.7	8.62522	7.70506	8.01663
151.8	8.74592	7.75791	8.06381		151.8	8.65386	7.72594	7.95158		151.8	8.6227	7.70633	8.01957
151.9	8.73885	7.75372	8.08277		151.9	8.63411	7.73459	7.9525		151.9	8.63154	7.70845	8.02607
152	8.73803	7.75671	8.06486		152	8.63785	7.71666	7.94615		152	8.6312	7.70513	8.01335
152.1	8.74351	7.76093	8.06227		152.1	8.6513	7.73281	7.95455		152.1	8.62673	7.70809	8.00516
152.2	8.73895	7.7611	8.07016		152.2	8.64679	7.72703	7.94738		152.2	8.62772	7.71366	8.01435
152.3	8.75174	7.76377	8.06468		152.3	8.64804	7.72251	7.93723		152.3	8.62451	7.71204	8.0054
152.4	8.75047	7.75842	8.06756		152.4	8.64926	7.72115	7.95757		152.4	8.63792	7.70868	8.01278
152.5	8.74659	7.76356	8.07628		152.5	8.62947	7.72937	7.95996		152.5	8.63492	7.70797	8.01217
152.6	8.75534	7.769	8.07543		152.6	8.63619	7.7218	7.95895		152.6	8.62952	7.71911	8.00441
152.7	8.74807	7.76443	8.07708		152.7	8.63488	7.73071	7.96589		152.7	8.62863	7.71904	8.00627
152.8	8.74934	7.76132	8.07353		152.8	8.6407	7.72714	7.95923		152.8	8.63255	7.71093	8.01632
152.9	8.74392	7.7577	8.07659		152.9	8.64357	7.73596	7.96866		152.9	8.63337	7.69933	8.00456
153	8.75076	7.76102	8.07986		153	8.64472	7.72912	7.96935		153	8.63654	7.70282	8.01984
153.1	8.74965	7.76248	8.0639		153.1	8.64464	7.73105	7.97125		153.1	8.64352	7.6975	8.01687
153.2	8.75503	7.76316	8.06323		153.2	8.63882	7.73542	7.97029		153.2	8.62948	7.69681	8.01969
153.3	8.75196	7.75795	8.05961		153.3	8.65403	7.73181	7.97319		153.3	8.63	7.71052	8.01812
153.4	8.74684	7.75865	8.07408		153.4	8.64607	7.73703	7.97482		153.4	8.62946	7.7042	8.01868
153.5	8.74758	7.75834	8.05834		153.5	8.64607	7.73366	7.976		153.5	8.62802	7.71	8.01732
153.6	8.74703	7.76569	8.0705		153.6	8.64229	7.72253	7.97901		153.6	8.6353	7.7048	8.00858
153.7	8.74763	7.76292	8.07633		153.7	8.64587	7.73038	7.98796		153.7	8.63018	7.71254	8.01335
153.8	8.76165	7.76873	8.06509		153.8	8.63657	7.7394	7.97877		153.8	8.62697	7.7114	8.00801
153.9	8.74891	7.76366	8.07388		153.9	8.63303	7.73099	7.97268		153.9	8.62382	7.70377	8.00869
154	8.75653	7.75419	8.07943		154	8.63765	7.73898	7.97113		154	8.62066	7.70307	8.00405
154.1	8.7555	7.76361	8.07533		154.1	8.64451	7.72612	7.96363		154.1	8.62538	7.70341	8.00686
154.2	8.74761	7.76444	8.07147		154.2	8.64592	7.73217	7.96227		154.2	8.64121	7.70646	8.00892
154.3	8.75471	7.75421	8.06144		154.3	8.63762	7.73129	7.96574		154.3	8.62877	7.70618	8.01166
154.4	8.74947	7.76631	8.07067		154.4	8.64473	7.72989	7.98603		154.4	8.63272	7.70409	8.00887
154.5	8.74827	7.75882	8.06479		154.5	8.64228	7.73489	7.98858		154.5	8.63523	7.71422	8.01202
154.6	8.7478	7.75447	8.0601		154.6	8.64517	7.74208	7.98637		154.6	8.63332	7.70459	8.01411
154.7	8.74542	7.77113	8.07651		154.7	8.6435	7.72673	7.98153		154.7	8.64669	7.70722	8.00681
154.8	8.73775	7.77123	8.0647		154.8	8.64901	7.71788	7.9779		154.8	8.63661	7.70195	8.00486
154.9	8.75104	7.77176	8.07449		154.9	8.64881	7.72883	7.99712		154.9	8.63817	7.71247	8.01646
155	8.75235	7.75958	8.07216		155	8.65403	7.73391	7.99642		155	8.63825	7.71669	8.01732
155.1	8.75344	7.76154	8.06988		155.1	8.66121	7.73269	8.00336		155.1	8.63247	7.70598	7.99929
155.2	8.76236	7.7583	8.07386		155.2	8.64695	7.7309	7.99758		155.2	8.63079	7.70285	8.00918
155.3	8.75271	7.77192	8.06888		155.3	8.64604	7.73298	7.99619		155.3	8.63629	7.71943	8.00608
155.4	8.75856	7.76576	8.07893		155.4	8.65397	7.73293	7.9901		155.4	8.6296	7.70372	8.00529
155.5	8.75788	7.78035	8.07923		155.5	8.65626	7.7239	7.98686		155.5	8.63969	7.69851	8.00052
155.6	8.74837	7.76016	8.0687		155.6	8.65805	7.73008	7.983		155.6	8.62359	7.7101	8.0149
155.7	8.7558	7.75335	8.07062		155.7	8.65627	7.73467	8.00043		155.7	8.63796	7.70566	7.99523
155.8	8.74956	7.75744	8.07659		155.8	8.64906	7.73816	7.98659		155.8	8.64221	7.70269	8.00423
155.9	8.75436	7.75645	8.08232		155.9	8.64641	7.73035	7.98963		155.9	8.64191	7.70633	8.00347
156	8.7591	7.75539	8.078		156	8.6599	7.72752	7.99352		156	8.64067	7.7181	8.00797
156.1	8.76278	7.7574	8.08463		156.1	8.65609	7.71825	7.99252		156.1	8.6406	7.71208	8.01284
156.2	8.75558	7.76132	8.08418		156.2	8.6585	7.73044	7.99684		156.2	8.63497	7.7099	8.00977
156.3	8.74951	7.77061	8.07904		156.3	8.65473	7.7345	7.99594		156.3	8.6419	7.70459	8.01086
156.4	8.76166	7.77418	8.077		156.4	8.65551	7.7348	7.99624		156.4	8.64068	7.70151	8.01062
156.5	8.76261	7.77144	8.08309		156.5	8.66082	7.73763	7.99661		156.5	8.65305	7.70331	8.00087
156.6	8.74927	7.76744	8.07651		156.6	8.65351	7.73922	8.00316		156.6	8.64743	7.70528	8.00019
156.7	8.75192	7.77237	8.07184		156.7	8.65495	7.74202	7.99736		156.7	8.63528	7.70775	8.00283
156.8	8.75594	7.7625	8.08009		156.8	8.64853	7.7423	7.99769		156.8	8.65375	7.70473	7.99786
156.9	8.74816	7.76426	8.07765		156.9	8.65095	7.7307	7.99906		156.9	8.65236	7.71298	8.00774
157	8.74372	7.75942	8.07297		157	8.65409	7.72635	8.00528		157	8.64333	7.709	8.0084
157.1	8.74791	7.75257	8.07348		157.1	8.66094	7.73487	8.00517		157.1	8.64568	7.70789	8.01227
157.2	8.75798	7.7626	8.08253		157.2	8.65754	7.7343	7.98849		157.2	8.64341	7.71055	7.99988
157.3	8.75547	7.75901	8.08019		157.3	8.65192	7.7401	7.99426		157.3	8.64519	7.70294	8.01635
157.4	8.76903	7.76376	8.08179		157.4	8.65727	7.71502	7.99651		157.4	8.63646	7.7146	8.01336
157.5	8.73581	7.76101	8.08188		157.5	8.6552	7.7271	7.9934		157.5	8.63544	7.70812	8.01219
157.6	8.75419	7.77267	8.07631		157.6	8.66087	7.73079	8.00376		157.6	8.64661	7.71534	8.01709
157.7	8.75879	7.7653	8.08135		157.7	8.6555	7.73138	8.00229		157.7	8.6466	7.72115	8.01608
157.8	8.7535	7.76581	8.08792		157.8	8.65531	7.72314	8.00313		157.8	8.63114	7.70013	8.01746
157.9	8.7578	7.76733	8.07075		157.9	8.65662	7.7337	8.00537		157.9	8.64156	7.70958	8.01918
158	8.7513	7.76574	8.07276		158	8.65875	7.74405	8.01578		158	8.64597	7.70652	8.01165
158.1	8.76049	7.763	8.07548		158.1	8.6553	7.73404	8.00832		158.1	8.64884	7.70828	8.02564
158.2	8.751	7.76491	8.07386		158.2	8.66927	7.73513	8.00132		158.2	8.65057	7.71031	8.01033
158.3	8.75961	7.76541	8.07729		158.3	8.66437	7.73724	8.00697		158.3	8.64619	7.71382	8.01485
158.4	8.76944	7.76072	8.07472		158.4	8.65877	7.73412	8.01692		158.4	8.64929	7.69463	8.01443
158.5	8.76283	7.75786	8.07191		158.5	8.66682	7.73338	8.00014		158.5	8.64422	7.70817	8.01793
158.6	8.75738	7.76604	8.07775		158.6	8.65967	7.72623	8.00081		158.6	8.64714	7.717	8.01774
158.7	8.77076	7.75945	8.087		158.7	8.66597	7.73312	7.99433		158.7	8.63907	7.69891	8.0235
158.8	8.76036	7.7641	8.07658		158.8	8.66498	7.7306	7.99206		158.8	8.64185	7.70383	8.01313
158.9	8.7569	7.76796	8.0695		158.9	8.65858	7.73718	7.99034		158.9	8.64258	7.70234	8.01988
159	8.76398	7.76551	8.06052		159	8.65809	7.72948	7.99443		159	8.65488	7.70397	8.02006
159.1	8.76413	7.76489	8.07464		159.1	8.66059	7.72508	7.99274		159.1	8.6566	7.70378	8.02063
159.2	8.76172	7.76858	8.06564		159.2	8.64856	7.73448	8.00911		159.2	8.65338	7.7082	8.02414
159.3	8.75798	7.76294	8.07271		159.3	8.65932	7.73201	7.9978		159.3	8.65165	7.70647	8.01547
159.4	8.75368	7.76881	8.07447		159.4	8.6628	7.74314	8.00775		159.4	8.65206	7.7031	8.00819
159.5	8.77241	7.75748	8.06832		159.5	8.65792	7.73103	8.00314		159.5	8.64452	7.70939	8.00796
159.6	8.76078	7.76422	8.08526		159.6	8.67563	7.73177	7.99988		159.6	8.64604	7.71954	8.0147
159.7	8.75524	7.76565	8.07953		159.7	8.66985	7.7247	8.01931		159.7	8.64524	7.70879	8.01381
159.8	8.76208	7.76939	8.07802		159.8	8.66557	7.7361	8.00169		159.8	8.6565	7.70278	8.01789
159.9	8.75948	7.76517	8.07012		159.9	8.66414	7.73744	8.0202		159.9	8.64616	7.71249	8.01697
160	8.77442	7.76217	8.08203		160	8.66647	7.72563	7.99291		160	8.64628	7.70879	8.01246
160.1	8.77469	7.76549	8.07721		160.1	8.65932	7.74087	7.99663		160.1	8.65391	7.6966	8.02217
160.2	8.7731	7.761	8.07311		160.2	8.66723	7.73725	8.00913		160.2	8.6471	7.71073	8.01653
160.3	8.75739	7.77472	8.0687		160.3	8.65805	7.7307	8.0042		160.3	8.65513	7.70185	8.0222
160.4	8.76905	7.76729	8.05756		160.4	8.66132	7.73233	8.00566		160.4	8.65321	7.70378	8.01476
160.5	8.75442	7.7648	8.06968		160.5	8.65744	7.74203	8.01073		160.5	8.65024	7.70955	8.01087
160.6	8.76418	7.77689	8.07059		160.6	8.6676	7.7446	8.01301		160.6	8.64973	7.70575	8.01317
160.7	8.75943	7.77154	8.07954		160.7	8.67363	7.73866	7.99961		160.7	8.65398	7.71086	8.01194
160.8	8.76364	7.76069	8.06998		160.8	8.66742	7.74763	8.00173		160.8	8.66044	7.71127	8.02392
160.9	8.75946	7.76708	8.07795		160.9	8.67235	7.736	8.00431		160.9	8.65535	7.70935	8.01864
161	8.76547	7.77558	8.07659		161	8.66493	7.73651	8.00681		161	8.66173	7.70796	8.00899
161.1	8.75945	7.77713	8.08109		161.1	8.66159	7.72357	8.01131		161.1	8.65937	7.71503	8.02883
161.2	8.76599	7.77691	8.07711		161.2	8.6718	7.7191	8.00077		161.2	8.65919	7.70481	8.0151
161.3	8.76131	7.76554	8.08175		161.3	8.66147	7.73349	8.01456		161.3	8.65699	7.70544	8.02376
161.4	8.76663	7.77375	8.08394		161.4	8.66475	7.72363	7.99744		161.4	8.66244	7.69891	8.02839
161.5	8.76306	7.77454	8.08093		161.5	8.67232	7.73454	8.01521		161.5	8.6628	7.70318	8.01152
161.6	8.77324	7.77413	8.07291		161.6	8.66452	7.74061	8.01594		161.6	8.65568	7.70888	8.01012
161.7	8.77031	7.76891	8.0785		161.7	8.65814	7.73158	8.01091		161.7	8.65719	7.71072	8.01773
161.8	8.76321	7.767	8.07476		161.8	8.66663	7.74349	8.01366		161.8	8.65854	7.71776	8.01764
161.9	8.77832	7.78034	8.06691		161.9	8.67088	7.72489	8.01748		161.9	8.6629	7.70932	8.01937
162	8.76706	7.76955	8.08362		162	8.66469	7.73716	8.01941		162	8.65469	7.71145	8.01907
162.1	8.76736	7.77085	8.08057		162.1	8.66855	7.72891	8.01001		162.1	8.66811	7.70352	8.01284
162.2	8.76894	7.77043	8.07952		162.2	8.67037	7.73124	8.02294		162.2	8.67157	7.71178	8.02458
162.3	8.76855	7.77241	8.08208		162.3	8.6667	7.72567	8.0118		162.3	8.66884	7.71818	8.01756
162.4	8.76853	7.7754	8.08241		162.4	8.66405	7.73269	8.01227		162.4	8.6505	7.72047	8.03172
162.5	8.78148	7.77673	8.07771		162.5	8.67166	7.73949	8.00439		162.5	8.66058	7.71386	8.02351
162.6	8.77321	7.77448	8.07903		162.6	8.66549	7.73368	8.01083		162.6	8.65432	7.70646	8.02102
162.7	8.76985	7.7752	8.0782		162.7	8.66479	7.74067	8.01066		162.7	8.65764	7.71147	8.03507
162.8	8.76299	7.77646	8.07745		162.8	8.66755	7.72462	8.00212		162.8	8.64826	7.7117	8.02995
162.9	8.76116	7.77633	8.07742		162.9	8.66467	7.72313	8.00972		162.9	8.64827	7.70601	8.01985
163	8.76302	7.78521	8.08222		163	8.65968	7.72777	8.02672		163	8.65608	7.70639	8.01535
163.1	8.76284	7.77772	8.0817		163.1	8.65123	7.73771	8.00723		163.1	8.66062	7.70877	8.0266
163.2	8.77587	7.77382	8.08285		163.2	8.66277	7.73587	8.01465		163.2	8.6664	7.70831	8.02276
163.3	8.77213	7.78218	8.08417		163.3	8.66628	7.73013	8.01823		163.3	8.65792	7.71078	8.01386
163.4	8.76713	7.77047	8.07371		163.4	8.66752	7.73056	8.01351		163.4	8.67041	7.71825	8.02193
163.5	8.76634	7.75722	8.07794		163.5	8.65999	7.73435	8.00073		163.5	8.65477	7.70882	8.02883
163.6	8.77349	7.76926	8.07681		163.6	8.66636	7.74294	8.02074		163.6	8.64907	7.71103	8.02602
163.7	8.77238	7.76572	8.07792		163.7	8.6622	7.733	8.01218		163.7	8.66696	7.72004	8.02202
163.8	8.77322	7.77404	8.0827		163.8	8.67268	7.74538	8.00823		163.8	8.65789	7.7031	8.01676
163.9	8.7781	7.77374	8.07917		163.9	8.66775	7.73194	7.99939		163.9	8.66105	7.71079	8.02846
164	8.76208	7.77722	8.07724		164	8.66533	7.72326	8.01188		164	8.66082	7.71213	8.02773
164.1	8.77571	7.7872	8.07639		164.1	8.66137	7.74101	8.01578		164.1	8.65872	7.7145	8.02817
164.2	8.77163	7.76967	8.08671		164.2	8.65857	7.73865	8.00264		164.2	8.65531	7.71018	8.02378
164.3	8.77141	7.77832	8.0885		164.3	8.6555	7.72888	8.01132		164.3	8.66443	7.71045	8.01918
164.4	8.7832	7.77573	8.08829		164.4	8.66152	7.73597	8.0124		164.4	8.66048	7.71842	8.02013
164.5	8.77789	7.77617	8.08448		164.5	8.66526	7.7339	7.9982		164.5	8.66393	7.71455	8.02475
164.6	8.77351	7.77756	8.08629		164.6	8.67082	7.73767	8.01472		164.6	8.66447	7.71055	8.01426
164.7	8.7805	7.77735	8.08831		164.7	8.6732	7.74422	8.01705		164.7	8.66271	7.71	8.02706
164.8	8.78195	7.77919	8.08378		164.8	8.66593	7.74199	8.01311		164.8	8.65876	7.71904	8.01194
164.9	8.77188	7.78282	8.08448		164.9	8.66998	7.74735	8.01249		164.9	8.67325	7.70808	8.02705
165	8.77463	7.78164	8.07125		165	8.66745	7.74262	8.00766		165	8.67368	7.71721	8.01826
165.1	8.78872	7.78132	8.07818		165.1	8.67347	7.74099	8.00236		165.1	8.66941	7.71516	8.02251
165.2	8.77973	7.76994	8.07511		165.2	8.66049	7.73317	7.99985		165.2	8.67327	7.71887	8.01949
165.3	8.77462	7.77649	8.08899		165.3	8.66371	7.74084	8.00182		165.3	8.65738	7.71347	8.01947
165.4	8.77762	7.77411	8.08157		165.4	8.65593	7.72814	8.00525		165.4	8.66033	7.70642	8.01721
165.5	8.77935	7.76651	8.07944		165.5	8.6681	7.7378	8.00546		165.5	8.65799	7.71118	8.01903
165.6	8.78181	7.77355	8.08384		165.6	8.66906	7.7375	8.01067		165.6	8.65919	7.71429	8.02008
165.7	8.78249	7.7739	8.09717		165.7	8.66506	7.73637	8.01394		165.7	8.66371	7.71044	8.02153
165.8	8.77576	7.77873	8.09258		165.8	8.67081	7.73159	8.00753		165.8	8.67016	7.71936	8.02073
165.9	8.77972	7.77553	8.08251		165.9	8.66339	7.73116	8.01708		165.9	8.66689	7.71517	8.01525
166	8.78273	7.76508	8.09189		166	8.67316	7.73739	8.00856		166	8.66186	7.71955	8.01201
166.1	8.78004	7.76549	8.0917		166.1	8.68004	7.73483	8.01287		166.1	8.67699	7.71192	8.0189
166.2	8.77369	7.77271	8.07214		166.2	8.66462	7.73489	8.00465		166.2	8.67259	7.70518	8.01291
166.3	8.78755	7.772	8.08436		166.3	8.67056	7.73057	8.00128		166.3	8.66514	7.70831	8.02305
166.4	8.78468	7.7809	8.08867		166.4	8.66901	7.7416	8.00286		166.4	8.66735	7.71057	8.02603
166.5	8.7708	7.77412	8.07768		166.5	8.67673	7.73652	8.00862		166.5	8.6569	7.70528	8.02198
166.6	8.77738	7.76396	8.08293		166.6	8.66749	7.74288	8.00409		166.6	8.66616	7.70225	8.03238
166.7	8.77613	7.78041	8.07945		166.7	8.66603	7.73278	8.00327		166.7	8.66203	7.7215	8.02836
166.8	8.78301	7.77282	8.08147		166.8	8.67622	7.72603	8.00543		166.8	8.66961	7.71653	8.02151
166.9	8.77687	7.77874	8.07829		166.9	8.66969	7.74084	8.00645		166.9	8.66383	7.72308	8.01925
167	8.78664	7.76896	8.09063		167	8.67354	7.73721	8.01055		167	8.6721	7.70909	8.02077
167.1	8.7867	7.76851	8.09618		167.1	8.66782	7.73213	8.00088		167.1	8.66254	7.71841	8.01994
167.2	8.78543	7.77695	8.07474		167.2	8.68539	7.72789	8.01362		167.2	8.66717	7.71204	8.01934
167.3	8.78606	7.76718	8.08358		167.3	8.6731	7.74324	8.00655		167.3	8.67063	7.70931	8.03186
167.4	8.78105	7.78012	8.0865		167.4	8.67173	7.74121	7.99777		167.4	8.67168	7.7084	8.02318
167.5	8.78612	7.77241	8.09166		167.5	8.68234	7.73678	8.01437		167.5	8.68404	7.7058	8.04345
167.6	8.78114	7.77225	8.08712		167.6	8.67749	7.73972	8.00838		167.6	8.67518	7.71323	8.02553
167.7	8.77793	7.77729	8.08628		167.7	8.67666	7.73242	8.00379		167.7	8.66751	7.70639	8.03254
167.8	8.77958	7.77812	8.08844		167.8	8.66387	7.74815	8.00559		167.8	8.67166	7.7104	8.02221
167.9	8.78095	7.78197	8.08681		167.9	8.66371	7.7384	8.0129		167.9	8.66658	7.71127	8.02737
168	8.77212	7.78071	8.07587		168	8.67212	7.73327	8.00685		168	8.6654	7.72388	8.03279
168.1	8.77938	7.78008	8.08796		168.1	8.67319	7.74631	8.01401		168.1	8.66976	7.70896	8.02487
168.2	8.77904	7.78436	8.08512		168.2	8.68304	7.73996	8.01835		168.2	8.67823	7.72418	8.02639
168.3	8.79021	7.77817	8.0867		168.3	8.68244	7.73857	8.00133		168.3	8.65898	7.72594	8.0248
168.4	8.78523	7.7673	8.0851		168.4	8.67754	7.73894	8.01125		168.4	8.65921	7.7213	8.01497
168.5	8.78776	7.77217	8.08895		168.5	8.68466	7.73618	8.01326		168.5	8.66482	7.71605	8.02017
168.6	8.77713	7.77287	8.08173		168.6	8.67795	7.74185	8.01206		168.6	8.67435	7.71686	8.01888
168.7	8.78249	7.77719	8.08255		168.7	8.67874	7.74637	8.00809		168.7	8.67002	7.72023	8.02958
168.8	8.77563	7.78252	8.08335		168.8	8.67735	7.73728	7.99657		168.8	8.67985	7.71855	8.03504
168.9	8.79151	7.77765	8.08803		168.9	8.67799	7.73567	8.00593		168.9	8.67621	7.72621	8.02498
169	8.7803	7.77921	8.08842		169	8.67976	7.74679	8.01265		169	8.66534	7.72227	8.03332
169.1	8.78353	7.77338	8.08478		169.1	8.67457	7.73845	8.00398		169.1	8.67958	7.73049	8.03
169.2	8.78115	7.79839	8.09375		169.2	8.68021	7.73296	8.01145		169.2	8.66813	7.72066	8.02964
169.3	8.78091	7.7648	8.08085		169.3	8.67853	7.73824	8.00392		169.3	8.67034	7.72415	8.01665
169.4	8.78879	7.77094	8.0953		169.4	8.68134	7.74532	8.0103		169.4	8.66536	7.71575	8.01622
169.5	8.78954	7.78062	8.07937		169.5	8.67448	7.7375	8.00879		169.5	8.66496	7.71728	8.02538
169.6	8.7824	7.7739	8.08722		169.6	8.66782	7.74129	8.01163		169.6	8.66376	7.71856	8.0123
169.7	8.79496	7.77116	8.08493		169.7	8.67741	7.73627	8.0148		169.7	8.66148	7.7128	8.02042
169.8	8.78819	7.77637	8.08731		169.8	8.6739	7.73451	8.00656		169.8	8.66269	7.69825	8.02148
169.9	8.78376	7.7647	8.08606		169.9	8.67692	7.73637	8.00715		169.9	8.67458	7.70047	8.02142
170	8.78721	7.77563	8.09205		170	8.6784	7.73365	8.01373		170	8.66897	7.7088	8.01487
170.1	8.77583	7.77448	8.09007		170.1	8.67647	7.74062	8.00416		170.1	8.67303	7.71407	8.02779
170.2	8.77979	7.77401	8.08594		170.2	8.68353	7.73633	8.00659		170.2	8.66342	7.70891	8.02193
170.3	8.78048	7.77699	8.08948		170.3	8.67711	7.73973	8.01099		170.3	8.67432	7.71544	8.02817
170.4	8.78405	7.78566	8.10088		170.4	8.67408	7.72906	8.00213		170.4	8.67208	7.71799	8.02116
170.5	8.78875	7.76914	8.09628		170.5	8.67774	7.72784	8.00981		170.5	8.66622	7.7226	8.01913
170.6	8.79127	7.77518	8.09538		170.6	8.68869	7.73574	8.01027		170.6	8.67177	7.71969	8.01249
170.7	8.78094	7.77682	8.08193		170.7	8.68453	7.73271	8.01195		170.7	8.65484	7.72495	8.01424
170.8	8.79593	7.77126	8.0913		170.8	8.67785	7.74077	8.00667		170.8	8.6676	7.71653	7.99729
170.9	8.79239	7.77329	8.09299		170.9	8.68187	7.73755	8.01388		170.9	8.67086	7.71856	8.0009
171	8.7865	7.77273	8.10155		171	8.67812	7.74084	8.01765		171	8.68016	7.7154	8.01142
171.1	8.78583	7.77644	8.0902		171.1	8.68127	7.73118	8.01228		171.1	8.67438	7.71704	8.03232
171.2	8.78511	7.7758	8.08964		171.2	8.68448	7.74143	8.01021		171.2	8.67395	7.71104	8.02362
171.3	8.79875	7.77608	8.09433		171.3	8.68925	7.73354	8.00057		171.3	8.67603	7.72068	8.01751
171.4	8.7773	7.77939	8.09547		171.4	8.68257	7.73413	8.01752		171.4	8.68451	7.71712	8.02101
171.5	8.777	7.77641	8.09747		171.5	8.68445	7.7492	8.0082		171.5	8.67744	7.71665	8.02246
171.6	8.79391	7.78094	8.09817		171.6	8.68157	7.74584	8.0175		171.6	8.67215	7.71733	8.02466
171.7	8.78659	7.79259	8.09276		171.7	8.67826	7.73676	8.00426		171.7	8.67016	7.72064	8.0187
171.8	8.78754	7.78229	8.08939		171.8	8.68183	7.73922	8.00672		171.8	8.67546	7.71377	8.03343
171.9	8.78261	7.77698	8.0904		171.9	8.68678	7.73976	8.00359		171.9	8.67892	7.71269	8.02573
172	8.80905	7.78252	8.07556		172	8.68362	7.73747	7.99474		172	8.66785	7.71589	8.03628
172.1	8.79155	7.78021	8.08842		172.1	8.69219	7.73844	8.00492		172.1	8.67843	7.71854	8.0197
172.2	8.79518	7.76519	8.09173		172.2	8.68371	7.73629	8.00326		172.2	8.67925	7.71569	8.02743
172.3	8.78476	7.77524	8.09348		172.3	8.68374	7.74679	8.00666		172.3	8.6818	7.70685	8.02113
172.4	8.78381	7.7638	8.106		172.4	8.68358	7.7422	8.00585		172.4	8.68022	7.7172	8.02607
172.5	8.7924	7.77354	8.08644		172.5	8.6781	7.73683	8.00947		172.5	8.68133	7.71088	8.03955
172.6	8.78717	7.77705	8.09326		172.6	8.6822	7.73749	8.00648		172.6	8.68658	7.7161	8.02519
172.7	8.78377	7.77581	8.09291		172.7	8.67619	7.73193	8.00782		172.7	8.67452	7.70546	8.02764
172.8	8.78876	7.77625	8.09586		172.8	8.68284	7.73679	8.00414		172.8	8.68075	7.71342	8.02666
172.9	8.78986	7.77128	8.09465		172.9	8.69391	7.73554	8.00122		172.9	8.6901	7.71317	8.02875
173	8.78573	7.77415	8.09738		173	8.68984	7.7541	8.00733		173	8.69483	7.71536	8.01586
173.1	8.79338	7.77843	8.08289		173.1	8.68587	7.74616	7.99739		173.1	8.67456	7.70489	8.02629
173.2	8.78833	7.77486	8.08589		173.2	8.69362	7.73655	8.00066		173.2	8.67717	7.71037	8.02481
173.3	8.80111	7.78438	8.09155		173.3	8.68641	7.73778	8.0057		173.3	8.68834	7.72812	8.0129
173.4	8.77775	7.7706	8.09261		173.4	8.68948	7.73642	7.99952		173.4	8.67852	7.72512	8.00765
173.5	8.79947	7.77668	8.09788		173.5	8.69296	7.74549	7.9945		173.5	8.6715	7.71603	8.01025
173.6	8.79272	7.77392	8.09722		173.6	8.68672	7.73879	7.97947		173.6	8.67975	7.71681	8.02363
173.7	8.79011	7.77712	8.09446		173.7	8.68283	7.74428	7.9839		173.7	8.68129	7.70968	8.01857
173.8	8.78955	7.77619	8.09524		173.8	8.68936	7.74046	7.97939		173.8	8.68312	7.72112	8.0222
173.9	8.79631	7.77901	8.10037		173.9	8.68483	7.74192	7.97246		173.9	8.68261	7.7145	8.02536
174	8.79436	7.78767	8.09118		174	8.68951	7.74014	7.97444		174	8.68314	7.71742	8.02434
174.1	8.7954	7.78485	8.09114		174.1	8.70258	7.73258	7.98016		174.1	8.68097	7.71156	8.02726
174.2	8.79567	7.7863	8.08521		174.2	8.6952	7.7495	7.98451		174.2	8.68843	7.73163	8.02504
174.3	8.79562	7.78226	8.09569		174.3	8.68959	7.74568	7.97797		174.3	8.68065	7.72506	8.02821
174.4	8.7981	7.77779	8.08625		174.4	8.6897	7.73262	7.98286		174.4	8.68109	7.7234	8.02375
174.5	8.78826	7.78131	8.10473		174.5	8.69628	7.74423	7.98289		174.5	8.68527	7.71913	8.01892
174.6	8.79633	7.78002	8.08663		174.6	8.69245	7.75073	7.97339		174.6	8.68464	7.71609	8.02586
174.7	8.80243	7.77019	8.09396		174.7	8.68984	7.74326	7.9737		174.7	8.67129	7.71295	8.02432
174.8	8.79615	7.77398	8.10052		174.8	8.68409	7.74545	7.97715		174.8	8.68142	7.70666	8.01049
174.9	8.798	7.78386	8.09524		174.9	8.69186	7.74586	7.96676		174.9	8.6876	7.70638	8.02177
175	8.78093	7.77928	8.08855		175	8.69352	7.74045	7.97338		175	8.67531	7.7035	8.03047
175.1	8.79719	7.77923	8.10107		175.1	8.68543	7.73874	7.97422		175.1	8.68782	7.71603	8.0375
175.2	8.80055	7.77459	8.09565		175.2	8.69219	7.74022	7.98407		175.2	8.68271	7.7261	8.03187
175.3	8.80289	7.7774	8.09497		175.3	8.69182	7.73481	7.99146		175.3	8.6935	7.71637	8.02202
175.4	8.79542	7.7769	8.09419		175.4	8.69625	7.74055	7.97655		175.4	8.68235	7.7152	8.02566
175.5	8.7963	7.78272	8.09866		175.5	8.69088	7.73989	7.98299		175.5	8.68413	7.71302	8.02961
175.6	8.81183	7.77566	8.09142		175.6	8.69159	7.73566	7.99188		175.6	8.68374	7.72679	8.02257
175.7	8.79694	7.77601	8.10521		175.7	8.70375	7.73981	8.0123		175.7	8.68009	7.71517	8.02102
175.8	8.80201	7.78382	8.10097		175.8	8.69822	7.74406	8.0012		175.8	8.67751	7.71998	8.0205
175.9	8.78322	7.78276	8.09811		175.9	8.69759	7.74722	8.00246		175.9	8.66894	7.71709	8.02436
176	8.79947	7.77692	8.09698		176	8.68425	7.74321	8.00552		176	8.67984	7.70959	8.02096
176.1	8.79185	7.77476	8.09714		176.1	8.67956	7.74003	7.99472		176.1	8.68072	7.71249	8.02863
176.2	8.79551	7.7781	8.09463		176.2	8.69081	7.73658	7.99416		176.2	8.68154	7.71006	8.03182
176.3	8.80534	7.77521	8.10048		176.3	8.69257	7.73776	7.9978		176.3	8.68052	7.72095	8.02736
176.4	8.80219	7.77577	8.1005		176.4	8.68873	7.7436	8.00633		176.4	8.67107	7.71612	8.01685
176.5	8.79472	7.78778	8.10458		176.5	8.69293	7.75084	8.01101		176.5	8.67036	7.72256	8.0215
176.6	8.81194	7.78367	8.09419		176.6	8.69507	7.74045	8.01429		176.6	8.68315	7.72505	8.02575
176.7	8.79809	7.7813	8.09327		176.7	8.6912	7.74087	8.01059		176.7	8.6746	7.72498	8.02101
176.8	8.79831	7.78461	8.09495		176.8	8.68759	7.74308	8.0135		176.8	8.68068	7.72179	8.02379
176.9	8.80021	7.78627	8.10099		176.9	8.70259	7.73469	8.01548		176.9	8.67645	7.71356	8.0288
177	8.79228	7.77342	8.08839		177	8.69798	7.74114	8.0103		177	8.6768	7.71786	8.00713
177.1	8.80305	7.78965	8.0985		177.1	8.70353	7.76444	8.01836		177.1	8.67824	7.7097	8.01484
177.2	8.79668	7.77416	8.09997		177.2	8.69023	7.73849	8.01282		177.2	8.68261	7.71628	8.01474
177.3	8.79347	7.76882	8.10674		177.3	8.69054	7.73627	8.01399		177.3	8.68415	7.71014	8.02563
177.4	8.80696	7.778	8.09695		177.4	8.6931	7.74796	7.99998		177.4	8.68008	7.70767	8.03382
177.5	8.79056	7.78623	8.09567		177.5	8.69215	7.74092	8.01943		177.5	8.68563	7.71989	8.02963
177.6	8.80724	7.79127	8.09185		177.6	8.69904	7.74525	8.01108		177.6	8.67904	7.71563	8.01723
177.7	8.79741	7.77559	8.10432		177.7	8.68724	7.73997	8.02003		177.7	8.67615	7.73868	8.02756
177.8	8.79969	7.77275	8.10245		177.8	8.71346	7.74389	8.01329		177.8	8.68558	7.71616	8.02942
177.9	8.79558	7.78092	8.09469		177.9	8.69529	7.74645	8.03113		177.9	8.67595	7.7272	8.03065
178	8.8013	7.77674	8.09256		178	8.69995	7.74214	8.0237		178	8.67357	7.72076	8.01978
178.1	8.80271	7.78425	8.09529		178.1	8.69386	7.73259	8.02666		178.1	8.69031	7.72329	8.02408
178.2	8.81289	7.77952	8.09187		178.2	8.68638	7.74459	8.0264		178.2	8.68041	7.71608	8.01485
178.3	8.79956	7.78597	8.08858		178.3	8.69954	7.74442	8.01265		178.3	8.68017	7.71667	8.01777
178.4	8.79659	7.77799	8.10155		178.4	8.69281	7.74724	8.01103		178.4	8.682	7.72133	8.01062
178.5	8.78977	7.77003	8.10115		178.5	8.68949	7.7443	8.01545		178.5	8.68437	7.71313	8.02581
178.6	8.79116	7.79262	8.0954		178.6	8.69854	7.73834	8.00914		178.6	8.68187	7.70461	8.03639
178.7	8.80074	7.78383	8.0969		178.7	8.69612	7.73861	8.00021		178.7	8.67859	7.70771	8.03407
178.8	8.79295	7.78158	8.09594		178.8	8.68864	7.74058	8.01599		178.8	8.67706	7.7195	8.03538
178.9	8.80479	7.78433	8.10201		178.9	8.70425	7.75283	8.01547		178.9	8.6899	7.72175	8.02509
179	8.80791	7.77679	8.09379		179	8.71009	7.74175	8.01324		179	8.68156	7.71779	8.02681
179.1	8.80458	7.78779	8.09181		179.1	8.69986	7.74313	8.01957		179.1	8.68458	7.72352	8.0317
179.2	8.79988	7.78881	8.09848		179.2	8.69796	7.73978	8.01819		179.2	8.68904	7.72779	8.03545
179.3	8.81063	7.76798	8.09216		179.3	8.71312	7.75794	8.01468		179.3	8.69108	7.71913	8.02759
179.4	8.81471	7.7878	8.09632		179.4	8.69966	7.73694	8.01329		179.4	8.68788	7.71996	8.03557
179.5	8.79898	7.78388	8.10501		179.5	8.7023	7.73235	8.00991		179.5	8.69383	7.72366	8.01983
179.6	8.78281	7.77731	8.10284		179.6	8.68921	7.74356	8.01394		179.6	8.68435	7.71291	8.02386
179.7	8.80517	7.78288	8.10786		179.7	8.68993	7.74541	8.00989		179.7	8.68188	7.72185	8.02033
179.8	8.78712	7.77082	8.10464		179.8	8.70584	7.74607	8.0162		179.8	8.67611	7.72466	8.02976
179.9	8.80364	7.78678	8.10865		179.9	8.69742	7.74424	8.00625		179.9	8.67801	7.70761	8.0293
180	8.78794	7.77776	8.10442		180	8.71156	7.75694	8.00991		180	8.68819	7.71443	8.02337
180.1	8.80472	7.78026	8.10511		180.1	8.70336	7.74396	8.00728		180.1	8.68425	7.71341	8.03044
180.2	8.80446	7.78648	8.09567		180.2	8.70595	7.74818	8.0169		180.2	8.68869	7.72792	8.03371
180.3	8.80111	7.78778	8.0954		180.3	8.69459	7.74273	8.02011		180.3	8.68797	7.72617	8.03493
180.4	8.809	7.78458	8.10035		180.4	8.71299	7.74081	8.01744		180.4	8.67936	7.7116	8.02958
180.5	8.80701	7.78859	8.10026		180.5	8.70641	7.74681	8.00762		180.5	8.68561	7.71933	8.0313
180.6	8.80738	7.7871	8.1032		180.6	8.70465	7.7352	8.01423		180.6	8.6849	7.72651	8.02385
180.7	8.80525	7.77714	8.11403		180.7	8.69266	7.73695	8.02761		180.7	8.68312	7.7223	8.0256
180.8	8.80573	7.78174	8.09757		180.8	8.70405	7.73857	8.01609		180.8	8.68854	7.71103	8.02737
180.9	8.82086	7.78823	8.10881		180.9	8.69685	7.73716	8.02766		180.9	8.67488	7.71995	8.00776
181	8.80573	7.78146	8.09732		181	8.69966	7.7373	8.01966		181	8.67954	7.7207	8.02536
181.1	8.7985	7.77938	8.10115		181.1	8.70041	7.74257	8.01422		181.1	8.69216	7.72029	8.02286
181.2	8.81104	7.78059	8.09189		181.2	8.70229	7.74549	8.01175		181.2	8.68274	7.72004	8.01882
181.3	8.79115	7.79468	8.09989		181.3	8.70802	7.75575	8.02831		181.3	8.68342	7.72532	8.02503
181.4	8.80654	7.78546	8.09925		181.4	8.70444	7.74916	8.01557		181.4	8.68889	7.72355	8.03062
181.5	8.80835	7.78912	8.09858		181.5	8.69132	7.75002	8.02451		181.5	8.68251	7.71259	8.03361
181.6	8.80942	7.79296	8.09512		181.6	8.69897	7.76121	8.02443		181.6	8.69141	7.71417	8.02915
181.7	8.80265	7.78909	8.09633		181.7	8.69825	7.75276	8.02703		181.7	8.69239	7.71637	8.03091
181.8	8.80178	7.79227	8.10419		181.8	8.70198	7.75471	8.01693		181.8	8.69572	7.7161	8.03161
181.9	8.80296	7.78017	8.10316		181.9	8.69264	7.74535	8.01835		181.9	8.68881	7.72662	8.02368
182	8.80414	7.78232	8.10477		182	8.71013	7.75658	8.01732		182	8.68239	7.7235	8.02251
182.1	8.80267	7.79026	8.08904		182.1	8.70143	7.73948	8.01772		182.1	8.68915	7.71699	8.0195
182.2	8.80645	7.78859	8.09746		182.2	8.70332	7.74809	8.01793		182.2	8.68974	7.7146	8.03545
182.3	8.79446	7.78742	8.1036		182.3	8.70579	7.73579	8.01455		182.3	8.69229	7.72139	8.01332
182.4	8.79484	7.77947	8.1099		182.4	8.71961	7.74349	8.01232		182.4	8.69277	7.71411	8.02492
182.5	8.79561	7.79248	8.09949		182.5	8.71148	7.74468	8.02924		182.5	8.68442	7.71953	8.03003
182.6	8.8025	7.79106	8.09182		182.6	8.71024	7.75143	8.03178		182.6	8.69112	7.7124	8.02127
182.7	8.80368	7.78234	8.09797		182.7	8.71252	7.74031	8.02707		182.7	8.68543	7.716	8.03419
182.8	8.80433	7.79	8.09977		182.8	8.71345	7.74484	8.03547		182.8	8.68408	7.7214	8.03673
182.9	8.8112	7.7938	8.1002		182.9	8.7118	7.75286	8.02954		182.9	8.67482	7.71517	8.03549
183	8.80552	7.7943	8.09664		183	8.71083	7.75235	8.02194		183	8.68119	7.72064	8.02541
183.1	8.81468	7.79159	8.10285		183.1	8.70173	7.74858	8.037		183.1	8.69789	7.72884	8.03487
183.2	8.80387	7.79646	8.11188		183.2	8.70568	7.75036	8.02259		183.2	8.69983	7.72635	8.02184
183.3	8.80317	7.77533	8.11039		183.3	8.71551	7.74119	8.01803		183.3	8.68767	7.71874	8.0249
183.4	8.81915	7.785	8.10874		183.4	8.7152	7.75336	8.03204		183.4	8.68476	7.71654	8.02246
183.5	8.79812	7.77705	8.10901		183.5	8.7134	7.72889	8.02437		183.5	8.68931	7.72235	8.02307
183.6	8.80994	7.77604	8.10328		183.6	8.71851	7.74037	8.01085		183.6	8.68079	7.71906	8.01992
183.7	8.81403	7.78718	8.09667		183.7	8.71332	7.73711	8.00731		183.7	8.69049	7.72006	8.02631
183.8	8.81079	7.78593	8.09603		183.8	8.71109	7.73925	8.02942		183.8	8.68579	7.72873	8.02565
183.9	8.80822	7.78708	8.09665		183.9	8.71436	7.73892	8.02878		183.9	8.68392	7.71847	8.03089
184	8.81048	7.77528	8.09473		184	8.71217	7.74501	8.02107		184	8.68494	7.71106	8.03159
184.1	8.80615	7.78053	8.09953		184.1	8.70875	7.75272	8.01215		184.1	8.68838	7.72485	8.03474
184.2	8.81349	7.78893	8.10858		184.2	8.70874	7.74569	8.0149		184.2	8.69462	7.725	8.02862
184.3	8.81437	7.78315	8.10126		184.3	8.70284	7.75608	8.02419		184.3	8.69492	7.73443	8.03705
184.4	8.81155	7.78664	8.11523		184.4	8.70139	7.75838	8.02117		184.4	8.69237	7.73659	8.0351
184.5	8.81379	7.78366	8.10666		184.5	8.712	7.74219	8.01445		184.5	8.69185	7.7263	8.02206
184.6	8.80592	7.78241	8.10432		184.6	8.71575	7.75294	8.01558		184.6	8.68624	7.72005	8.01717
184.7	8.79763	7.78016	8.11114		184.7	8.71293	7.73873	8.01894		184.7	8.68956	7.71643	8.03157
184.8	8.81814	7.77429	8.11925		184.8	8.70907	7.74471	8.01709		184.8	8.69695	7.72406	8.03646
184.9	8.80612	7.78346	8.10933		184.9	8.7089	7.73738	8.01489		184.9	8.69261	7.72135	8.03465
185	8.80739	7.77939	8.10565		185	8.70996	7.7486	8.02548		185	8.68843	7.7283	8.02706
185.1	8.81008	7.7737	8.10051		185.1	8.70157	7.7522	8.01588		185.1	8.6931	7.72077	8.03394
185.2	8.81878	7.78091	8.10854		185.2	8.7175	7.74401	8.02737		185.2	8.6843	7.72128	8.03483
185.3	8.8223	7.77881	8.10103		185.3	8.71811	7.75161	8.01895		185.3	8.69215	7.71245	8.0364
185.4	8.81003	7.78252	8.10124		185.4	8.71125	7.74803	8.02306		185.4	8.70169	7.7215	8.03371
185.5	8.81365	7.77994	8.11382		185.5	8.69958	7.75049	8.02319		185.5	8.69547	7.72319	8.0386
185.6	8.81113	7.77602	8.10903		185.6	8.70717	7.74971	8.01817		185.6	8.69759	7.72903	8.0184
185.7	8.81871	7.78229	8.11828		185.7	8.69383	7.75028	8.02584		185.7	8.69081	7.7222	8.0348
185.8	8.81417	7.77851	8.11211		185.8	8.71049	7.75589	8.01723		185.8	8.70261	7.7249	8.03113
185.9	8.8069	7.77566	8.10048		185.9	8.71781	7.74176	8.02487		185.9	8.6946	7.72966	8.03561
186	8.80821	7.77985	8.10312		186	8.71022	7.73277	8.01413		186	8.69437	7.73015	8.0278
186.1	8.8067	7.77747	8.10526		186.1	8.69839	7.74239	8.01271		186.1	8.69245	7.73073	8.02325
186.2	8.80967	7.78511	8.10833		186.2	8.715	7.75317	8.0147		186.2	8.68238	7.72192	8.03366
186.3	8.80973	7.78374	8.10003		186.3	8.71906	7.73582	8.02749		186.3	8.68948	7.72237	8.02742
186.4	8.81455	7.78271	8.10958		186.4	8.72308	7.74113	8.02736		186.4	8.69846	7.73207	8.03694
186.5	8.81704	7.79352	8.10937		186.5	8.70985	7.74311	8.01812		186.5	8.68931	7.71984	8.0261
186.6	8.82517	7.77903	8.10179		186.6	8.70917	7.75543	8.02625		186.6	8.6967	7.71968	8.03248
186.7	8.81411	7.79288	8.11691		186.7	8.70498	7.73714	8.03327		186.7	8.69759	7.72046	8.03021
186.8	8.81898	7.78636	8.09955		186.8	8.70642	7.74818	8.02668		186.8	8.6878	7.72859	8.04133
186.9	8.81743	7.78339	8.11446		186.9	8.71201	7.75911	8.01792		186.9	8.69362	7.72491	8.0378
187	8.81835	7.78996	8.11407		187	8.71413	7.75156	8.02653		187	8.68307	7.72389	8.04006
187.1	8.81465	7.77093	8.12432		187.1	8.71344	7.74045	8.016		187.1	8.70598	7.72309	8.04305
187.2	8.81361	7.78739	8.09508		187.2	8.71253	7.73802	8.01611		187.2	8.69396	7.72474	8.03688
187.3	8.81029	7.77667	8.10792		187.3	8.72237	7.74478	8.01384		187.3	8.69329	7.73973	8.01955
187.4	8.80371	7.77586	8.10297		187.4	8.72022	7.74555	8.02801		187.4	8.69755	7.73068	8.03081
187.5	8.80705	7.78738	8.1074		187.5	8.71344	7.73891	8.02117		187.5	8.69404	7.72986	8.03489
187.6	8.81404	7.78199	8.10358		187.6	8.71375	7.7442	8.02375		187.6	8.69354	7.72675	8.03197
187.7	8.81727	7.78388	8.11693		187.7	8.71419	7.74588	8.02256		187.7	8.69445	7.72661	8.02861
187.8	8.81333	7.79548	8.10958		187.8	8.70426	7.74698	8.0277		187.8	8.69799	7.71712	8.03131
187.9	8.82422	7.78493	8.10299		187.9	8.70434	7.75001	8.01292		187.9	8.69495	7.723	8.02871
188	8.8241	7.78149	8.10768		188	8.70651	7.75024	8.02348		188	8.69955	7.72686	8.0395
188.1	8.8188	7.78408	8.107		188.1	8.71992	7.74065	8.02022		188.1	8.70358	7.73857	8.03125
188.2	8.81729	7.78427	8.11177		188.2	8.70356	7.74749	8.0117		188.2	8.69618	7.72809	8.0294
188.3	8.8291	7.78139	8.11194		188.3	8.71919	7.75469	8.02257		188.3	8.71289	7.73198	8.02782
188.4	8.81353	7.78469	8.10761		188.4	8.7167	7.7512	8.0199		188.4	8.70959	7.72112	8.02713
188.5	8.81941	7.77786	8.10513		188.5	8.71699	7.75167	8.0117		188.5	8.69506	7.72944	8.02762
188.6	8.81221	7.78855	8.114		188.6	8.71471	7.7418	8.01321		188.6	8.70992	7.72874	8.03106
188.7	8.81907	7.78592	8.09204		188.7	8.71409	7.73799	8.01174		188.7	8.71394	7.7251	8.0258
188.8	8.82767	7.79202	8.10954		188.8	8.7163	7.74712	8.02534		188.8	8.70056	7.72615	8.03793
188.9	8.82135	7.78539	8.10432		188.9	8.71929	7.74118	8.01876		188.9	8.70394	7.72899	8.03681
189	8.83157	7.79	8.11023		189	8.71168	7.74999	8.01487		189	8.70207	7.72711	8.03906
189.1	8.82554	7.79597	8.1173		189.1	8.71137	7.74695	8.01991		189.1	8.70413	7.71644	8.04032
189.2	8.82061	7.79236	8.09877		189.2	8.70646	7.74936	8.02015		189.2	8.70444	7.71591	8.03325
189.3	8.83044	7.78735	8.1146		189.3	8.71541	7.75239	8.02186		189.3	8.70314	7.72609	8.03713
189.4	8.82996	7.7919	8.10625		189.4	8.70644	7.74881	8.02542		189.4	8.69923	7.72528	8.03875
189.5	8.82149	7.7841	8.1164		189.5	8.71754	7.74648	8.02092		189.5	8.69101	7.72223	8.04422
189.6	8.82936	7.78583	8.11126		189.6	8.71482	7.74903	8.01991		189.6	8.71195	7.71893	8.03696
189.7	8.81931	7.78203	8.11613		189.7	8.71871	7.74668	8.02099		189.7	8.70598	7.72482	8.03858
189.8	8.81386	7.78372	8.11188		189.8	8.71584	7.73818	8.0216		189.8	8.71442	7.72991	8.03661
189.9	8.82137	7.78563	8.11896		189.9	8.72176	7.7417	8.01573		189.9	8.70644	7.73256	8.04118
190	8.82046	7.78479	8.1081		190	8.72118	7.73952	8.0159		190	8.70043	7.73386	8.03594
190.1	8.82651	7.78987	8.1183		190.1	8.71312	7.74055	8.01915		190.1	8.69441	7.72149	8.03105
190.2	8.83018	7.7876	8.10557		190.2	8.71025	7.74622	8.02368		190.2	8.7033	7.72924	8.03203
190.3	8.8293	7.7948	8.11728		190.3	8.72088	7.73895	8.02934		190.3	8.70462	7.72694	8.03072
190.4	8.83602	7.79502	8.11753		190.4	8.71526	7.74966	8.02321		190.4	8.70858	7.72073	8.02356
190.5	8.82676	7.79222	8.11955		190.5	8.70974	7.74032	8.01944		190.5	8.70324	7.72045	8.03382
190.6	8.83334	7.78304	8.10933		190.6	8.72548	7.74823	8.02941		190.6	8.70556	7.72411	8.03577
190.7	8.82788	7.78273	8.11464		190.7	8.7155	7.75538	8.02896		190.7	8.70555	7.72568	8.0256
190.8	8.81881	7.78109	8.11896		190.8	8.7269	7.7403	8.01542		190.8	8.71993	7.72574	8.03065
190.9	8.82487	7.77537	8.11039		190.9	8.71878	7.74923	8.01187		190.9	8.70703	7.73535	8.02331
191	8.82931	7.78575	8.12043		191	8.73006	7.74613	8.02207		191	8.70757	7.72404	8.02293
191.1	8.82579	7.78354	8.11479		191.1	8.71989	7.75367	8.01645		191.1	8.70754	7.73921	8.02665
191.2	8.82162	7.79549	8.10771		191.2	8.71649	7.75229	8.02516		191.2	8.71026	7.72904	8.02086
191.3	8.82388	7.78559	8.11152		191.3	8.71188	7.74503	8.02992		191.3	8.70385	7.73482	8.03769
191.4	8.82201	7.77904	8.11053		191.4	8.7045	7.74446	8.02232		191.4	8.70781	7.72423	8.03586
191.5	8.82454	7.78578	8.10727		191.5	8.71027	7.7479	8.0119		191.5	8.70889	7.72145	8.01759
191.6	8.83393	7.79107	8.11475		191.6	8.71752	7.73181	8.02509		191.6	8.69756	7.73197	8.02683
191.7	8.82727	7.7841	8.12227		191.7	8.71471	7.74908	8.02399		191.7	8.70811	7.727	8.03336
191.8	8.83029	7.79454	8.11407		191.8	8.71586	7.74254	8.02697		191.8	8.70958	7.72789	8.03148
191.9	8.83338	7.78384	8.12068		191.9	8.72423	7.7555	8.01189		191.9	8.71159	7.71794	8.03756
192	8.83778	7.78751	8.11334		192	8.7187	7.75368	8.0115		192	8.7072	7.72786	8.03478
192.1	8.81954	7.78303	8.11403		192.1	8.72479	7.75027	8.01987		192.1	8.71123	7.72124	8.03459
192.2	8.82636	7.79177	8.11229		192.2	8.71727	7.74842	8.0218		192.2	8.70515	7.72387	8.02995
192.3	8.82623	7.78811	8.11089		192.3	8.71759	7.75091	8.01795		192.3	8.69893	7.71794	8.03874
192.4	8.8298	7.78167	8.11116		192.4	8.72807	7.74971	8.00556		192.4	8.70572	7.73601	8.03727
192.5	8.82866	7.77884	8.11978		192.5	8.71364	7.75455	8.02335		192.5	8.70961	7.72893	8.03085
192.6	8.82678	7.78733	8.10457		192.6	8.71887	7.73675	8.0277		192.6	8.71658	7.72606	8.03748
192.7	8.82648	7.77655	8.11189		192.7	8.71941	7.75198	8.02148		192.7	8.70981	7.72836	8.04663
192.8	8.82311	7.78536	8.11417		192.8	8.7234	7.7391	8.03046		192.8	8.7048	7.72952	8.05171
192.9	8.83442	7.79292	8.12141		192.9	8.72292	7.74438	8.0225		192.9	8.70983	7.72511	8.04675
193	8.82403	7.7833	8.12457		193	8.72371	7.74788	8.01449		193	8.70615	7.73316	8.04603
193.1	8.83052	7.79206	8.12287		193.1	8.71513	7.73455	8.02426		193.1	8.70915	7.72884	8.05152
193.2	8.82809	7.78352	8.11877		193.2	8.71482	7.74622	8.01719		193.2	8.70843	7.72148	8.04557
193.3	8.82242	7.79078	8.11731		193.3	8.73239	7.75338	8.01293		193.3	8.70632	7.72196	8.04477
193.4	8.82574	7.77984	8.12583		193.4	8.72638	7.75121	8.00613		193.4	8.70057	7.72192	8.04279
193.5	8.82427	7.78173	8.11825		193.5	8.72519	7.75419	8.02451		193.5	8.71024	7.73103	8.0389
193.6	8.8351	7.78249	8.11849		193.6	8.72632	7.75036	8.01029		193.6	8.70995	7.73636	8.05197
193.7	8.82779	7.79474	8.10953		193.7	8.72483	7.76302	8.01366		193.7	8.70933	7.72701	8.03609
193.8	8.82015	7.78887	8.10764		193.8	8.72097	7.76072	8.02156		193.8	8.70575	7.72945	8.04031
193.9	8.83172	7.7948	8.10664		193.9	8.71976	7.74689	8.01685		193.9	8.7182	7.72717	8.05402
194	8.82989	7.79173	8.12581		194	8.7236	7.74618	8.02454		194	8.70364	7.73596	8.0443
194.1	8.82844	7.78602	8.12298		194.1	8.72342	7.74494	8.03026		194.1	8.70467	7.73331	8.05853
194.2	8.83009	7.7828	8.11405		194.2	8.72702	7.75709	8.03365		194.2	8.70769	7.73346	8.04021
194.3	8.82769	7.79006	8.12173		194.3	8.72538	7.74348	8.03001		194.3	8.69939	7.73688	8.04735
194.4	8.82594	7.79945	8.11407		194.4	8.72316	7.75889	8.02602		194.4	8.71017	7.72189	8.03898
194.5	8.82005	7.782	8.11776		194.5	8.72572	7.75454	8.02552		194.5	8.70915	7.72809	8.03549
194.6	8.82545	7.78643	8.12302		194.6	8.72011	7.74921	8.03082		194.6	8.70213	7.71713	8.04089
194.7	8.81512	7.78403	8.11925		194.7	8.72681	7.74905	8.0419		194.7	8.70332	7.73321	8.04162
194.8	8.82168	7.7923	8.12189		194.8	8.72458	7.75768	8.02498		194.8	8.70626	7.7348	8.03427
194.9	8.8238	7.79168	8.10599		194.9	8.72398	7.75869	8.02269		194.9	8.71283	7.72743	8.04016
195	8.83904	7.78498	8.12304		195	8.71194	7.76002	8.00719		195	8.70192	7.72575	8.04925
195.1	8.82715	7.78956	8.11285		195.1	8.72035	7.7537	8.02471		195.1	8.69772	7.73284	8.03685
195.2	8.84192	7.78164	8.10125		195.2	8.72976	7.75577	8.02232		195.2	8.69266	7.7302	8.04782
195.3	8.82542	7.78862	8.10691		195.3	8.72066	7.75342	8.0224		195.3	8.7096	7.73019	8.04837
195.4	8.83474	7.79566	8.1222		195.4	8.72524	7.74779	8.02731		195.4	8.70836	7.73342	8.05099
195.5	8.84248	7.79831	8.11698		195.5	8.72632	7.75662	8.03349		195.5	8.71389	7.72939	8.04616
195.6	8.838	7.7962	8.11502		195.6	8.73429	7.75009	8.02247		195.6	8.70483	7.73416	8.03903
195.7	8.83927	7.78852	8.12028		195.7	8.73522	7.75659	8.02187		195.7	8.7058	7.72815	8.0584
195.8	8.82481	7.79116	8.12557		195.8	8.72186	7.75117	8.03419		195.8	8.71078	7.73016	8.0442
195.9	8.83288	7.78799	8.12244		195.9	8.73081	7.75904	8.0302		195.9	8.70557	7.72373	8.0462
196	8.83183	7.77989	8.12139		196	8.71671	7.7586	8.02426		196	8.70598	7.7196	8.04276
196.1	8.82185	7.79083	8.11368		196.1	8.71544	7.76041	8.02692		196.1	8.70768	7.71773	8.04887
196.2	8.83181	7.78347	8.11852		196.2	8.71855	7.74754	8.00886		196.2	8.712	7.72936	8.0393
196.3	8.83693	7.7815	8.10845		196.3	8.73165	7.75844	8.01712		196.3	8.71861	7.72709	8.04138
196.4	8.8292	7.79894	8.10371		196.4	8.71824	7.74938	8.02588		196.4	8.70742	7.72101	8.05353
196.5	8.83165	7.79529	8.10533		196.5	8.71244	7.74869	8.02623		196.5	8.69097	7.72891	8.04336
196.6	8.82985	7.78947	8.1142		196.6	8.7222	7.74694	8.027		196.6	8.69382	7.73038	8.03887
196.7	8.8351	7.78795	8.12041		196.7	8.73315	7.74745	8.03747		196.7	8.70622	7.72867	8.04519
196.8	8.83535	7.79148	8.11267		196.8	8.73235	7.75256	8.02419		196.8	8.70983	7.73114	8.0514
196.9	8.83861	7.79238	8.11862		196.9	8.7313	7.75392	8.02218		196.9	8.71986	7.73037	8.04594
197	8.8333	7.79854	8.12208		197	8.73158	7.75685	8.02655		197	8.71072	7.73511	8.04592
197.1	8.82948	7.7878	8.12267		197.1	8.73853	7.75323	8.02741		197.1	8.72064	7.73248	8.0385
197.2	8.82832	7.79011	8.12413		197.2	8.72294	7.75662	8.02823		197.2	8.7217	7.72561	8.03835
197.3	8.84265	7.79322	8.12951		197.3	8.71337	7.76356	8.02277		197.3	8.7257	7.71746	8.04267
197.4	8.82727	7.79541	8.11222		197.4	8.71672	7.74805	8.02385		197.4	8.71551	7.72789	8.03907
197.5	8.83615	7.79746	8.11244		197.5	8.71906	7.75225	8.02341		197.5	8.70477	7.72796	8.04591
197.6	8.83035	7.78589	8.10969		197.6	8.72534	7.75199	8.02827		197.6	8.71278	7.72964	8.04934
197.7	8.84031	7.79604	8.11676		197.7	8.72312	7.7564	8.01746		197.7	8.70852	7.7336	8.05639
197.8	8.83529	7.79499	8.11682		197.8	8.73686	7.75208	8.02621		197.8	8.71777	7.73594	8.04503
197.9	8.83758	7.80444	8.11644		197.9	8.7286	7.73867	8.0278		197.9	8.71352	7.73496	8.04685
198	8.84063	7.79734	8.12183		198	8.74172	7.74419	8.01991		198	8.70652	7.73404	8.05354
198.1	8.83731	7.78317	8.12798		198.1	8.73008	7.75176	8.0171		198.1	8.71755	7.72893	8.05057
198.2	8.82899	7.80343	8.12092		198.2	8.72836	7.75283	8.02572		198.2	8.71406	7.73585	8.04979
198.3	8.83824	7.79487	8.12678		198.3	8.72149	7.74491	8.02649		198.3	8.70998	7.73371	8.05044
198.4	8.831	7.78527	8.12248		198.4	8.73153	7.74633	8.02903		198.4	8.71507	7.73241	8.04571
198.5	8.8321	7.79235	8.11209		198.5	8.72692	7.76104	8.02813		198.5	8.71718	7.72496	8.04665
198.6	8.81348	7.78814	8.11626		198.6	8.73328	7.76159	8.02986		198.6	8.71329	7.7212	8.0362
198.7	8.84272	7.79714	8.12861		198.7	8.73433	7.75996	8.02821		198.7	8.71177	7.73329	8.04461
198.8	8.84108	7.79762	8.12045		198.8	8.72883	7.76105	8.02843		198.8	8.70883	7.72407	8.05688
198.9	8.83535	7.79259	8.12112		198.9	8.73145	7.76001	8.02451		198.9	8.71406	7.72983	8.04403
199	8.8463	7.80437	8.10942		199	8.73914	7.74807	8.02302		199	8.71189	7.72066	8.05104
199.1	8.82996	7.80359	8.12355		199.1	8.73439	7.74628	8.03069		199.1	8.7101	7.72061	8.04874
199.2	8.83687	7.79873	8.12515		199.2	8.73133	7.75954	8.03272		199.2	8.71327	7.73114	8.05705
199.3	8.84006	7.80864	8.12228		199.3	8.73504	7.75462	8.02562		199.3	8.70498	7.72053	8.05375
199.4	8.83883	7.78986	8.12188		199.4	8.74357	7.75101	8.02657		199.4	8.71311	7.74092	8.04845
199.5	8.83876	7.7823	8.1191		199.5	8.73269	7.76088	8.0256		199.5	8.7119	7.73807	8.03922
199.6	8.84922	7.79047	8.11414		199.6	8.72852	7.75295	8.03077		199.6	8.71957	7.73388	8.03121
199.7	8.8359	7.7845	8.1201		199.7	8.73753	7.75924	8.02298		199.7	8.7236	7.7386	8.02534
[truncated: 503 more rows]

[truncated: 7 more sheets: Suppl.Figure 1E, Suppl.Figure 1F, Suppl.Figure 1G, Suppl.Figure 5F, Suppl.Figure 5G, Suppl.Figure 5K, Suppl.Figure 7A]
